# Supplementary material for: Bis[tris­(1H-pyrazol-1-yl-κN 2)methane]­nickel(II) bis­{[tris­(1H-pyrazol-1-yl-κN 2)methane]­tris­(thio­cyanato-κN)nickelate(II)} methanol disolvate
Source: Acta Crystallogr Sect E Struct Rep Online. 2011 Nov 5;67(Pt 12):m1656–7. doi: 10.1107/S1600536811045144 (PMC3238592; doi:10.1107/S1600536811045144)
Supplement: Supplementary file 1 [file e-67-m1656-sup1.cif]

##############################################################################
#                                                                            #
# This CIF contains the data in a paper accepted for publication in          #
# Acta Crystallographica Section E. It conforms to the requirements of       #
# Notes for Authors for Acta Crystallographica Section E, and has been       #
# peer reviewed under the auspices of the IUCr Commission on Journals.       #
#                                                                            #
# Full details of the Crystallographic Information File format               #
# are given in the paper "The Crystallographic Information File (CIF):       #
# a New Standard Archive File for Crystallography" by S. R. Hall, F. H.      #
# Allen and I. D. Brown [Acta Cryst. (1991), A47, 655-685].                  #
#                                                                            #
# The current version of the core CIF dictionary is obtainable from          #
# ftp://ftp.iucr.org/pub/cif_core.dic.                                       #
#                                                                            #
# Software is freely available for graphical display of the structure(s)     #
# in this CIF. For information consult the CIF software page                 #
# http://www.iucr.org/resources/cif/software.                                #
#                                                                            #
# This file may be used for bona fide research purposes within the           #
# scientific community so long as proper attribution is given to the journal # 
# article from which it was obtained.                                        #
#                                                                            #
##############################################################################
data_global
_audit_creation_method     'SHELXL97 CIF, edited IUCr template'
_journal_date_recd_electronic     2011-10-20
_journal_date_accepted     2011-10-27
_journal_name_full     'Acta Crystallographica, Section E'
_journal_year     2011
_journal_volume     67
_journal_issue     12
_journal_page_first     m1656
_journal_page_last     m1657
_journal_paper_category     QM
_journal_coeditor_code     NG5255
_publ_contact_author_name     'Dr G. Lyubartseva'
_publ_contact_author_address
;
Department of Chemistry and Physics
Southern Arkansas University
Magnolia AR 71753
USA
;
_publ_contact_author_email     'gannalyubartseva@saumag.edu'
_publ_contact_author_fax     '870 235 4936'
_publ_contact_author_phone     '870 235 4279'
_publ_section_title
;\
Bis[tris(1<i>H</i>-pyrazol-1-yl-\k<i>N</i>^2^)methane]nickel(II)
bis{[tris(1<i>H</i>-pyrazol-1-yl-\k<i>N</i>^2^)methane]tris(thiocyanato-\
\k<i>N</i>)nickelate(II)} methanol disolvate
;
loop_
    _publ_author_name
    _publ_author_address
    'Ganna Lyubartseva'
;
Department of Chemistry and Physics
Southern Arkansas University
Magnolia
AR 71753
USA
;
    'Parkin, Sean'
;
Department of Chemistry
University of Kentucky
Lexington
KY 40506
USA
;
    'Mallik, Uma Prasad'
;
Department of Chemistry and Physics
Southern Arkansas University
Magnolia
AR 71753
USA
;
data_I
_audit_creation_method     SHELXL-97
_chemical_name_systematic
;
Bis[tris(1<i>H</i>-pyrazol-1-yl-\k<i>N</i>^2^)methane]nickel(II)
bis{[tris(1<i>H</i>-pyrazol-1-yl-\k<i>N</i>^2^)methane]tris(thiocyanato-
\k<i>N</i>)nickelate(II)} methanol disolvate
;
_chemical_name_common     ?
_chemical_formula_moiety
                     'Ni (C10 H10 N6)2 2+, 2 Ni (C N S)3 (C10 H10 N6) -,2C H4 O'
_chemical_formula_sum     'C48 H48 N30 Ni3 O2 S6'
_chemical_formula_iupac
                       '[Ni (C10 H10 N6)2] [Ni (N C S)3 (C10 H10 N6)]2, 2C H4 O'
_chemical_formula_weight     1445.65
_chemical_melting_point     ?
_symmetry_cell_setting     monoclinic
_symmetry_space_group_name_H-M     'C 2/c'
_symmetry_space_group_name_Hall     '-C 2yc'
loop_
    _symmetry_equiv_pos_as_xyz
    'x, y, z'
    '-x, y, -z+1/2'
    'x+1/2, y+1/2, z'
    '-x+1/2, y+1/2, -z+1/2'
    '-x, -y, -z'
    'x, -y, z-1/2'
    '-x+1/2, -y+1/2, -z'
    'x+1/2, -y+1/2, z-1/2'
_cell_length_a     33.4463(8)
_cell_length_b     7.3287(2)
_cell_length_c     27.2689(7)
_cell_angle_alpha     90.00
_cell_angle_beta     112.5900(10)
_cell_angle_gamma     90.00
_cell_volume     6171.3(3)
_cell_formula_units_Z     4
_cell_measurement_reflns_used     9957
_cell_measurement_theta_min     2.86
_cell_measurement_theta_max     67.75
_cell_measurement_temperature     90.0(2)
_exptl_crystal_description     rod
_exptl_crystal_colour     blue
_exptl_crystal_size_max     0.20
_exptl_crystal_size_mid     0.06
_exptl_crystal_size_min     0.02
_exptl_crystal_density_diffrn     1.556
_exptl_crystal_density_meas     ?
_exptl_crystal_density_method     'not measured'
_exptl_crystal_F_000     2968
_exptl_absorpt_coefficient_mu     3.516
_exptl_absorpt_correction_type     multi-scan
_exptl_absorpt_process_details     '(SADABS in APEX2; Bruker, 2006)'
_exptl_absorpt_correction_T_min     0.740
_exptl_absorpt_correction_T_max     0.933
_exptl_special_details     ?
_diffrn_ambient_temperature     90.0(2)
_diffrn_radiation_type     CuK\a
_diffrn_radiation_wavelength     1.54178
_diffrn_radiation_source     'fine-focus rotating anode'
_diffrn_radiation_monochromator     'graded multilayer optics'
_diffrn_measurement_device_type     'Bruker X8 Proteum'
_diffrn_measurement_method     '\f and \w scans'
_diffrn_detector_area_resol_mean     5.6
_diffrn_reflns_number     41685
_diffrn_reflns_av_R_equivalents     0.0611
_diffrn_reflns_av_sigmaI/netI     0.0342
_diffrn_reflns_theta_min     2.86
_diffrn_reflns_theta_max     67.99
_diffrn_reflns_theta_full     67.99
_diffrn_measured_fraction_theta_max     0.997
_diffrn_measured_fraction_theta_full     0.997
_diffrn_reflns_limit_h_min     -39
_diffrn_reflns_limit_h_max     39
_diffrn_reflns_limit_k_min     -8
_diffrn_reflns_limit_k_max     8
_diffrn_reflns_limit_l_min     -32
_diffrn_reflns_limit_l_max     32
_diffrn_standards_number     0
_diffrn_standards_interval_count     .
_diffrn_standards_interval_time     .
_diffrn_standards_decay_%     ?
_refine_special_details
;
The crystals were covered in a blue powder, which was likely caused by partial
drying of the crystal. Some of this blue stuff was easy to remove, but some
was stuck to the crystal surface and could not be removed without damaging the
crystal.
In the final difference map there are small residual peaks clustered around the
disordered thiocyanate group. This could perhaps be due to partial
occupancy/disordered solvent, but all attempts to model it as such did not
improve the refinement enough to warrant retention of the extra details.
;
_reflns_number_total     5605
_reflns_number_gt     4932
_reflns_threshold_expression     I>2\s(I)
_refine_ls_structure_factor_coef     Fsqd
_refine_ls_matrix_type     full
_refine_ls_R_factor_all     0.0566
_refine_ls_R_factor_gt     0.0494
_refine_ls_wR_factor_gt     0.1239
_refine_ls_wR_factor_ref     0.1277
_refine_ls_goodness_of_fit_ref     1.111
_refine_ls_restrained_S_all     1.110
_refine_ls_number_reflns     5605
_refine_ls_number_parameters     418
_refine_ls_number_restraints     6
_refine_ls_hydrogen_treatment     constr
_refine_ls_weighting_scheme     calc
_refine_ls_weighting_details
        'calc w=1/[\s^2^(Fo^2^)+(0.0515P)^2^+28.6001P] where P=(Fo^2^+2Fc^2^)/3'
_atom_sites_solution_hydrogens     geom
_atom_sites_solution_primary     direct
_atom_sites_solution_secondary     difmap
_refine_ls_shift/su_max     0.001
_refine_ls_shift/su_mean     0.000
_refine_diff_density_max     1.339
_refine_diff_density_min     -0.439
_refine_ls_extinction_method     none
_refine_ls_extinction_coef     ?
loop_
    _atom_type_symbol
    _atom_type_description
    _atom_type_scat_dispersion_real
    _atom_type_scat_dispersion_imag
    _atom_type_scat_source
    'C' 'C' 0.0181 0.0091
                         'International Tables Vol C Tables 4.2.6.8 and 6.1.1.4'
    'H' 'H' 0.0000 0.0000
                         'International Tables Vol C Tables 4.2.6.8 and 6.1.1.4'
    'N' 'N' 0.0311 0.0180
                         'International Tables Vol C Tables 4.2.6.8 and 6.1.1.4'
    'S' 'S' 0.3331 0.5567
                         'International Tables Vol C Tables 4.2.6.8 and 6.1.1.4'
    'Ni' 'Ni' -3.0029 0.5091
                         'International Tables Vol C Tables 4.2.6.8 and 6.1.1.4'
    'O' 'O' 0.0492 0.0322
                         'International Tables Vol C Tables 4.2.6.8 and 6.1.1.4'
_computing_data_collection     'APEX2 (Bruker, 2006)'
_computing_cell_refinement     'SAINT (Bruker, 2006)'
_computing_data_reduction     'SAINT (Bruker, 2006)'
_computing_structure_solution     'SHELXS97 (Sheldrick, 2008)'
_computing_structure_refinement     'SHELXL97 (Sheldrick, 2008)'
_computing_molecular_graphics     'XP in SHELXTL (Sheldrick, 2008)'
_computing_publication_material
;
SHELX97 (Sheldrick, 2008) and local procedures
;
loop_
    _atom_site_type_symbol
    _atom_site_label
    _atom_site_fract_x
    _atom_site_fract_y
    _atom_site_fract_z
    _atom_site_U_iso_or_equiv
    _atom_site_adp_type
    _atom_site_calc_flag
    _atom_site_refinement_flags
    _atom_site_occupancy
    _atom_site_symmetry_multiplicity
    _atom_site_disorder_assembly
    _atom_site_disorder_group
    Ni Ni1 0.388647(18) 0.19922(7) 0.82166(2) 0.02134(16) Uani d . 1 1 . .
    C C1 0.38951(11) -0.2289(4) 0.82452(14) 0.0230(7) Uani d . 1 1 A .
    H H1 0.3895 -0.3653 0.8251 0.028 Uiso calc R 1 1 . .
    N N1 0.33737(9) 0.0180(4) 0.80613(11) 0.0212(6) Uani d . 1 1 A .
    N N2 0.34542(9) -0.1642(4) 0.80957(11) 0.0196(6) Uani d . 1 1 . .
    C C2 0.29596(11) 0.0339(5) 0.79732(13) 0.0221(7) Uani d . 1 1 . .
    H H2 0.2810 0.1467 0.7933 0.027 Uiso calc R 1 1 A .
    C C3 0.27681(11) -0.1379(5) 0.79473(13) 0.0236(7) Uani d . 1 1 A .
    H H3 0.2474 -0.1630 0.7885 0.028 Uiso calc R 1 1 . .
    C C4 0.30942(11) -0.2617(5) 0.80312(13) 0.0214(7) Uani d . 1 1 A .
    H H4 0.3072 -0.3908 0.8042 0.026 Uiso calc R 1 1 . .
    N N3 0.41898(9) 0.0209(4) 0.88658(12) 0.0234(6) Uani d . 1 1 A .
    N N4 0.41572(9) -0.1623(4) 0.87707(11) 0.0220(6) Uani d . 1 1 . .
    C C5 0.44066(11) 0.0375(5) 0.93835(14) 0.0253(7) Uani d . 1 1 . .
    H H5 0.4477 0.1506 0.9567 0.030 Uiso calc R 1 1 A .
    C C6 0.45189(12) -0.1344(5) 0.96261(15) 0.0322(8) Uani d . 1 1 A .
    H H6 0.4677 -0.1592 0.9992 0.039 Uiso calc R 1 1 . .
    C C7 0.43519(11) -0.2583(5) 0.92251(15) 0.0290(8) Uani d . 1 1 A .
    H H7 0.4369 -0.3874 0.9258 0.035 Uiso calc R 1 1 . .
    N N5 0.41142(9) 0.0136(4) 0.77985(12) 0.0241(6) Uani d . 1 1 A .
    N N6 0.40755(9) -0.1675(4) 0.78705(12) 0.0226(6) Uani d . 1 1 . .
    C C8 0.43166(12) 0.0246(5) 0.74650(15) 0.0286(8) Uani d . 1 1 . .
    H H8 0.4389 0.1359 0.7340 0.034 Uiso calc R 1 1 A .
    C C9 0.44093(12) -0.1481(5) 0.73221(15) 0.0322(8) Uani d . 1 1 A .
    H H9 0.4551 -0.1762 0.7089 0.039 Uiso calc R 1 1 . .
    C C10 0.42528(11) -0.2688(5) 0.75883(15) 0.0286(8) Uani d . 1 1 A .
    H H10 0.4266 -0.3982 0.7578 0.034 Uiso calc R 1 1 . .
    N N7 0.36703(10) 0.3584(4) 0.86862(12) 0.0280(7) Uani d . 1 1 A .
    C C11 0.36862(11) 0.3894(4) 0.91106(15) 0.0253(8) Uani d . 1 1 . .
    S S1 0.37247(3) 0.43823(13) 0.97092(4) 0.0346(2) Uani d . 1 1 A .
    N N8 0.35651(10) 0.3522(4) 0.75539(12) 0.0276(6) Uani d . 1 1 A .
    C C12 0.33809(11) 0.4581(5) 0.72297(13) 0.0221(7) Uani d . 1 1 . .
    S S2 0.31218(3) 0.61217(12) 0.67928(3) 0.0267(2) Uani d . 1 1 A .
    N N9 0.44458(11) 0.3525(4) 0.84076(15) 0.0371(8) Uani d PU 0.650(3) 1 A 1
    C C13 0.4780(2) 0.3745(8) 0.8323(3) 0.0346(11) Uani d PU 0.650(3) 1 A 1
    S S3 0.52288(6) 0.4092(2) 0.82170(10) 0.0554(6) Uani d PU 0.650(3) 1 A 1
    N N9' 0.44458(11) 0.3525(4) 0.84076(15) 0.0371(8) Uani d PU 0.350(3) 1 A 2
    C C13' 0.4749(4) 0.3881(14) 0.8716(5) 0.0346(11) Uani d PU 0.350(3) 1 A 2
    S S3' 0.52609(11) 0.4382(5) 0.91591(17) 0.0639(14) Uani d PU 0.350(3) 1 A 2
    Ni Ni2 0.2500 0.7500 0.5000 0.01688(18) Uani d S 1 2 . .
    N N10 0.30477(8) 0.5976(4) 0.54331(10) 0.0187(6) Uani d . 1 1 . .
    N N11 0.34180(9) 0.6897(4) 0.57058(10) 0.0190(6) Uani d . 1 1 . .
    C C14 0.31541(11) 0.4229(4) 0.55193(13) 0.0219(7) Uani d . 1 1 . .
    H H14 0.2959 0.3242 0.5379 0.026 Uiso calc R 1 1 . .
    C C15 0.35916(11) 0.4038(5) 0.58445(14) 0.0246(7) Uani d . 1 1 . .
    H H15 0.3746 0.2931 0.5964 0.030 Uiso calc R 1 1 . .
    C C16 0.37506(11) 0.5770(4) 0.59556(13) 0.0220(7) Uani d . 1 1 . .
    H H16 0.4040 0.6112 0.6168 0.026 Uiso calc R 1 1 . .
    N N12 0.26851(9) 0.9206(4) 0.56604(11) 0.0207(6) Uani d . 1 1 . .
    N N13 0.31151(9) 0.9582(3) 0.59102(11) 0.0187(6) Uani d . 1 1 . .
    C C17 0.31975(12) 1.0505(5) 0.63671(14) 0.0256(7) Uani d . 1 1 . .
    H H17 0.3473 1.0900 0.6611 0.031 Uiso calc R 1 1 . .
    C C18 0.28065(13) 1.0760(5) 0.64097(15) 0.0331(9) Uani d . 1 1 . .
    H H18 0.2755 1.1379 0.6686 0.040 Uiso calc R 1 1 . .
    C C19 0.24998(12) 0.9929(5) 0.59665(14) 0.0262(7) Uani d . 1 1 . .
    H H19 0.2198 0.9885 0.5893 0.031 Uiso calc R 1 1 . .
    N N14 0.20875(8) 0.5902(4) 0.52268(11) 0.0195(6) Uani d . 1 1 . .
    N N15 0.16941(9) 0.5474(4) 0.48424(11) 0.0188(6) Uani d . 1 1 . .
    C C20 0.20858(11) 0.5150(4) 0.56683(13) 0.0220(7) Uani d . 1 1 . .
    H H20 0.2319 0.5215 0.6004 0.026 Uiso calc R 1 1 . .
    C C21 0.16970(12) 0.4255(5) 0.55738(14) 0.0262(7) Uani d . 1 1 . .
    H H21 0.1618 0.3611 0.5826 0.031 Uiso calc R 1 1 . .
    C C22 0.14512(11) 0.4486(4) 0.50472(13) 0.0217(7) Uani d . 1 1 . .
    H H22 0.1166 0.4044 0.4860 0.026 Uiso calc R 1 1 . .
    C C23 0.15845(11) 0.6126(4) 0.43080(13) 0.0188(6) Uani d . 1 1 . .
    H H23 0.1287 0.5681 0.4084 0.023 Uiso calc R 1 1 . .
    O O1S 0.06346(9) 0.4684(4) 0.38493(13) 0.0447(7) Uani d . 1 1 . .
    H H1S 0.0533 0.3683 0.3705 0.067 Uiso calc R 1 1 . .
    C C1S 0.03005(16) 0.5722(8) 0.3923(2) 0.0562(13) Uani d . 1 1 . .
    H H1S1 0.0428 0.6501 0.4237 0.084 Uiso calc R 1 1 . .
    H H1S2 0.0090 0.4892 0.3974 0.084 Uiso calc R 1 1 . .
    H H1S3 0.0155 0.6484 0.3610 0.084 Uiso calc R 1 1 . .
loop_
    _atom_site_aniso_label
    _atom_site_aniso_U_11
    _atom_site_aniso_U_22
    _atom_site_aniso_U_33
    _atom_site_aniso_U_12
    _atom_site_aniso_U_13
    _atom_site_aniso_U_23
    Ni1 0.0240(3) 0.0130(3) 0.0281(3) -0.0013(2) 0.0112(2) 0.0001(2)
    C1 0.0249(17) 0.0149(16) 0.0311(18) -0.0032(13) 0.0129(14) -0.0018(13)
    N1 0.0254(15) 0.0134(13) 0.0269(14) 0.0003(11) 0.0123(12) 0.0014(11)
    N2 0.0199(14) 0.0145(13) 0.0261(14) -0.0017(10) 0.0107(11) -0.0015(11)
    C2 0.0239(17) 0.0188(16) 0.0255(17) 0.0024(13) 0.0114(14) 0.0016(13)
    C3 0.0216(17) 0.0243(17) 0.0278(17) -0.0021(14) 0.0126(14) 0.0007(14)
    C4 0.0239(17) 0.0174(16) 0.0258(16) -0.0037(13) 0.0128(14) -0.0021(13)
    N3 0.0241(15) 0.0135(13) 0.0336(16) -0.0005(11) 0.0121(12) -0.0009(11)
    N4 0.0217(14) 0.0152(13) 0.0290(15) -0.0009(11) 0.0093(12) -0.0010(11)
    C5 0.0193(17) 0.0281(18) 0.0273(18) -0.0020(14) 0.0075(14) -0.0043(14)
    C6 0.0223(18) 0.037(2) 0.0326(19) -0.0025(15) 0.0053(15) 0.0040(16)
    C7 0.0219(17) 0.0202(17) 0.041(2) -0.0002(14) 0.0079(15) 0.0092(15)
    N5 0.0266(15) 0.0175(14) 0.0324(16) -0.0019(11) 0.0158(13) 0.0000(12)
    N6 0.0241(15) 0.0153(13) 0.0343(16) -0.0006(11) 0.0176(12) -0.0031(11)
    C8 0.0275(19) 0.0284(19) 0.0330(19) -0.0053(15) 0.0151(15) 0.0003(15)
    C9 0.0298(19) 0.036(2) 0.037(2) -0.0051(16) 0.0198(16) -0.0094(17)
    C10 0.0249(18) 0.0234(18) 0.040(2) -0.0006(14) 0.0153(16) -0.0080(15)
    N7 0.0352(17) 0.0172(14) 0.0327(17) 0.0006(12) 0.0141(13) -0.0011(12)
    C11 0.0242(18) 0.0132(16) 0.041(2) -0.0018(13) 0.0157(15) -0.0005(14)
    S1 0.0471(6) 0.0277(5) 0.0401(5) -0.0074(4) 0.0290(5) -0.0065(4)
    N8 0.0303(16) 0.0204(15) 0.0350(17) -0.0018(12) 0.0157(13) 0.0014(13)
    C12 0.0238(17) 0.0198(17) 0.0264(17) -0.0048(14) 0.0138(14) -0.0030(14)
    S2 0.0291(5) 0.0257(4) 0.0254(4) -0.0008(3) 0.0104(3) 0.0054(3)
    N9 0.0317(18) 0.0188(16) 0.057(2) -0.0024(13) 0.0135(16) 0.0059(14)
    C13 0.040(3) 0.019(2) 0.042(3) -0.003(2) 0.013(2) 0.002(2)
    S3 0.0371(10) 0.0350(10) 0.0990(16) -0.0052(7) 0.0315(10) 0.0063(9)
    N9' 0.0317(18) 0.0188(16) 0.057(2) -0.0024(13) 0.0135(16) 0.0059(14)
    C13' 0.040(3) 0.019(2) 0.042(3) -0.003(2) 0.013(2) 0.002(2)
    S3' 0.0323(18) 0.056(2) 0.077(3) -0.0159(15) -0.0082(16) 0.0269(19)
    Ni2 0.0191(4) 0.0123(4) 0.0213(4) 0.0001(3) 0.0100(3) 0.0002(3)
    N10 0.0208(14) 0.0133(13) 0.0237(14) -0.0007(10) 0.0105(11) -0.0002(10)
    N11 0.0226(14) 0.0145(13) 0.0213(13) -0.0015(11) 0.0099(11) 0.0003(10)
    C14 0.0272(18) 0.0106(15) 0.0311(18) 0.0003(13) 0.0147(14) 0.0007(13)
    C15 0.0263(18) 0.0159(16) 0.0324(18) 0.0057(13) 0.0121(15) 0.0019(13)
    C16 0.0200(17) 0.0206(17) 0.0256(17) 0.0019(13) 0.0089(13) 0.0049(13)
    N12 0.0208(14) 0.0164(13) 0.0268(15) -0.0007(11) 0.0112(12) -0.0019(11)
    N13 0.0212(14) 0.0128(13) 0.0237(14) 0.0002(10) 0.0105(11) -0.0009(10)
    C17 0.0332(19) 0.0195(17) 0.0246(17) -0.0043(14) 0.0117(15) -0.0058(13)
    C18 0.044(2) 0.0280(19) 0.035(2) -0.0018(16) 0.0233(18) -0.0105(16)
    C19 0.0296(19) 0.0216(17) 0.0336(19) 0.0016(14) 0.0190(15) -0.0036(14)
    N14 0.0184(14) 0.0172(13) 0.0223(14) 0.0001(11) 0.0071(11) 0.0009(11)
    N15 0.0202(14) 0.0151(13) 0.0227(14) -0.0019(10) 0.0101(11) 0.0007(10)
    C20 0.0254(18) 0.0208(17) 0.0228(16) 0.0017(13) 0.0125(14) 0.0017(13)
    C21 0.0312(19) 0.0238(18) 0.0287(18) -0.0015(14) 0.0171(15) 0.0044(14)
    C22 0.0242(17) 0.0164(16) 0.0278(17) -0.0034(13) 0.0134(14) 0.0024(13)
    C23 0.0230(16) 0.0135(15) 0.0219(16) 0.0000(12) 0.0109(13) 0.0009(12)
    O1S 0.0299(15) 0.0500(19) 0.0543(19) -0.0059(13) 0.0164(13) -0.0060(15)
    C1S 0.049(3) 0.067(3) 0.061(3) 0.001(2) 0.031(2) 0.005(3)
_geom_special_details
;
All e.s.d.'s (except the e.s.d. in the dihedral angle between two l.s. planes)
are estimated using the full covariance matrix. The cell e.s.d.'s are taken
into account individually in the estimation of e.s.d.'s in distances, angles
and torsion angles; correlations between e.s.d.'s in cell parameters are only
used when they are defined by crystal symmetry. An approximate (isotropic)
treatment of cell e.s.d.'s is used for estimating e.s.d.'s involving l.s.
planes.
;
loop_
    _geom_bond_atom_site_label_1
    _geom_bond_atom_site_label_2
    _geom_bond_site_symmetry_2
    _geom_bond_distance
    _geom_bond_publ_flag
    Ni1 N8 . 2.046(3) ?
    Ni1 N7 . 2.058(3) ?
    Ni1 N9 . 2.070(3) ?
    Ni1 N1 . 2.080(3) ?
    Ni1 N5 . 2.097(3) ?
    Ni1 N3 . 2.119(3) ?
    C1 N6 . 1.444(4) ?
    C1 N4 . 1.447(4) ?
    C1 N2 . 1.450(4) ?
    C1 H1 . 1.0000 ?
    N1 C2 . 1.317(4) ?
    N1 N2 . 1.358(4) ?
    N2 C4 . 1.352(4) ?
    C2 C3 . 1.402(5) ?
    C2 H2 . 0.9500 ?
    C3 C4 . 1.369(5) ?
    C3 H3 . 0.9500 ?
    C4 H4 . 0.9500 ?
    N3 C5 . 1.322(5) ?
    N3 N4 . 1.364(4) ?
    N4 C7 . 1.355(5) ?
    C5 C6 . 1.405(5) ?
    C5 H5 . 0.9500 ?
    C6 C7 . 1.365(6) ?
    C6 H6 . 0.9500 ?
    C7 H7 . 0.9500 ?
    N5 C8 . 1.328(5) ?
    N5 N6 . 1.355(4) ?
    N6 C10 . 1.359(4) ?
    C8 C9 . 1.394(5) ?
    C8 H8 . 0.9500 ?
    C9 C10 . 1.369(5) ?
    C9 H9 . 0.9500 ?
    C10 H10 . 0.9500 ?
    N7 C11 . 1.160(5) ?
    C11 S1 . 1.627(4) ?
    N8 C12 . 1.160(5) ?
    C12 S2 . 1.629(4) ?
    N9 C13 . 1.237(7) ?
    C13 S3 . 1.652(7) ?
    C13' S3' . 1.713(12) ?
    Ni2 N14 7_566 2.077(3) ?
    Ni2 N14 . 2.077(3) ?
    Ni2 N12 7_566 2.081(3) ?
    Ni2 N12 . 2.081(3) ?
    Ni2 N10 7_566 2.082(3) ?
    Ni2 N10 . 2.082(3) ?
    N10 C14 . 1.325(4) ?
    N10 N11 . 1.355(4) ?
    N11 C16 . 1.342(4) ?
    N11 C23 7_566 1.449(4) ?
    C14 C15 . 1.396(5) ?
    C14 H14 . 0.9500 ?
    C15 C16 . 1.365(5) ?
    C15 H15 . 0.9500 ?
    C16 H16 . 0.9500 ?
    N12 C19 . 1.327(4) ?
    N12 N13 . 1.362(4) ?
    N13 C17 . 1.349(4) ?
    N13 C23 7_566 1.447(4) ?
    C17 C18 . 1.369(5) ?
    C17 H17 . 0.9500 ?
    C18 C19 . 1.390(5) ?
    C18 H18 . 0.9500 ?
    C19 H19 . 0.9500 ?
    N14 C20 . 1.326(4) ?
    N14 N15 . 1.367(4) ?
    N15 C22 . 1.358(4) ?
    N15 C23 . 1.441(4) ?
    C20 C21 . 1.389(5) ?
    C20 H20 . 0.9500 ?
    C21 C22 . 1.364(5) ?
    C21 H21 . 0.9500 ?
    C22 H22 . 0.9500 ?
    C23 N13 7_566 1.447(4) ?
    C23 N11 7_566 1.449(4) ?
    C23 H23 . 1.0000 ?
    O1S C1S . 1.429(6) ?
    O1S H1S . 0.8400 ?
    C1S H1S1 . 0.9800 ?
    C1S H1S2 . 0.9800 ?
    C1S H1S3 . 0.9800 ?
loop_
    _geom_angle_atom_site_label_1
    _geom_angle_atom_site_label_2
    _geom_angle_atom_site_label_3
    _geom_angle_site_symmetry_1
    _geom_angle_site_symmetry_3
    _geom_angle
    _geom_angle_publ_flag
    N8 Ni1 N7 . . 92.74(12) ?
    N8 Ni1 N9 . . 92.42(13) ?
    N7 Ni1 N9 . . 92.02(14) ?
    N8 Ni1 N1 . . 93.31(12) ?
    N7 Ni1 N1 . . 91.68(12) ?
    N9 Ni1 N1 . . 173.02(12) ?
    N8 Ni1 N5 . . 93.02(12) ?
    N7 Ni1 N5 . . 173.64(12) ?
    N9 Ni1 N5 . . 90.41(13) ?
    N1 Ni1 N5 . . 85.31(11) ?
    N8 Ni1 N3 . . 175.06(12) ?
    N7 Ni1 N3 . . 89.98(12) ?
    N9 Ni1 N3 . . 91.61(12) ?
    N1 Ni1 N3 . . 82.48(11) ?
    N5 Ni1 N3 . . 84.08(11) ?
    N6 C1 N4 . . 109.7(3) ?
    N6 C1 N2 . . 110.8(3) ?
    N4 C1 N2 . . 109.4(3) ?
    N6 C1 H1 . . 109.0 ?
    N4 C1 H1 . . 109.0 ?
    N2 C1 H1 . . 109.0 ?
    C2 N1 N2 . . 105.4(3) ?
    C2 N1 Ni1 . . 135.1(2) ?
    N2 N1 Ni1 . . 119.2(2) ?
    C4 N2 N1 . . 111.6(3) ?
    C4 N2 C1 . . 128.5(3) ?
    N1 N2 C1 . . 119.6(3) ?
    N1 C2 C3 . . 111.0(3) ?
    N1 C2 H2 . . 124.5 ?
    C3 C2 H2 . . 124.5 ?
    C4 C3 C2 . . 105.5(3) ?
    C4 C3 H3 . . 127.2 ?
    C2 C3 H3 . . 127.2 ?
    N2 C4 C3 . . 106.5(3) ?
    N2 C4 H4 . . 126.8 ?
    C3 C4 H4 . . 126.8 ?
    C5 N3 N4 . . 105.3(3) ?
    C5 N3 Ni1 . . 136.5(2) ?
    N4 N3 Ni1 . . 118.1(2) ?
    C7 N4 N3 . . 111.3(3) ?
    C7 N4 C1 . . 128.7(3) ?
    N3 N4 C1 . . 119.6(3) ?
    N3 C5 C6 . . 111.0(3) ?
    N3 C5 H5 . . 124.5 ?
    C6 C5 H5 . . 124.5 ?
    C7 C6 C5 . . 105.4(3) ?
    C7 C6 H6 . . 127.3 ?
    C5 C6 H6 . . 127.3 ?
    N4 C7 C6 . . 107.0(3) ?
    N4 C7 H7 . . 126.5 ?
    C6 C7 H7 . . 126.5 ?
    C8 N5 N6 . . 105.1(3) ?
    C8 N5 Ni1 . . 136.0(2) ?
    N6 N5 Ni1 . . 118.8(2) ?
    N5 N6 C10 . . 111.5(3) ?
    N5 N6 C1 . . 119.8(3) ?
    C10 N6 C1 . . 128.5(3) ?
    N5 C8 C9 . . 111.2(3) ?
    N5 C8 H8 . . 124.4 ?
    C9 C8 H8 . . 124.4 ?
    C10 C9 C8 . . 105.5(3) ?
    C10 C9 H9 . . 127.2 ?
    C8 C9 H9 . . 127.2 ?
    N6 C10 C9 . . 106.6(3) ?
    N6 C10 H10 . . 126.7 ?
    C9 C10 H10 . . 126.7 ?
    C11 N7 Ni1 . . 147.0(3) ?
    N7 C11 S1 . . 177.7(3) ?
    C12 N8 Ni1 . . 170.1(3) ?
    N8 C12 S2 . . 177.7(3) ?
    C13 N9 Ni1 . . 144.9(4) ?
    N9 C13 S3 . . 178.5(5) ?
    N14 Ni2 N14 7_566 . 180.00(10) ?
    N14 Ni2 N12 7_566 7_566 95.27(10) ?
    N14 Ni2 N12 . 7_566 84.73(10) ?
    N14 Ni2 N12 7_566 . 84.73(10) ?
    N14 Ni2 N12 . . 95.27(10) ?
    N12 Ni2 N12 7_566 . 179.9960(10)
                                   ?
    N14 Ni2 N10 7_566 7_566 93.96(10) ?
    N14 Ni2 N10 . 7_566 86.04(10) ?
    N12 Ni2 N10 7_566 7_566 85.81(10) ?
    N12 Ni2 N10 . 7_566 94.19(10) ?
    N14 Ni2 N10 7_566 . 86.04(10) ?
    N14 Ni2 N10 . . 93.96(10) ?
    N12 Ni2 N10 7_566 . 94.19(10) ?
    N12 Ni2 N10 . . 85.81(10) ?
    N10 Ni2 N10 7_566 . 180.00(15) ?
    C14 N10 N11 . . 104.9(3) ?
    C14 N10 Ni2 . . 137.4(2) ?
    N11 N10 Ni2 . . 117.63(19) ?
    C16 N11 N10 . . 112.2(3) ?
    C16 N11 C23 . 7_566 128.6(3) ?
    N10 N11 C23 . 7_566 119.3(3) ?
    N10 C14 C15 . . 110.7(3) ?
    N10 C14 H14 . . 124.6 ?
    C15 C14 H14 . . 124.6 ?
    C16 C15 C14 . . 105.8(3) ?
    C16 C15 H15 . . 127.1 ?
    C14 C15 H15 . . 127.1 ?
    N11 C16 C15 . . 106.4(3) ?
    N11 C16 H16 . . 126.8 ?
    C15 C16 H16 . . 126.8 ?
    C19 N12 N13 . . 105.2(3) ?
    C19 N12 Ni2 . . 136.8(2) ?
    N13 N12 Ni2 . . 117.43(19) ?
    C17 N13 N12 . . 111.4(3) ?
    C17 N13 C23 . 7_566 129.2(3) ?
    N12 N13 C23 . 7_566 119.2(3) ?
    N13 C17 C18 . . 106.5(3) ?
    N13 C17 H17 . . 126.8 ?
    C18 C17 H17 . . 126.8 ?
    C17 C18 C19 . . 106.0(3) ?
    C17 C18 H18 . . 127.0 ?
    C19 C18 H18 . . 127.0 ?
    N12 C19 C18 . . 110.8(3) ?
    N12 C19 H19 . . 124.6 ?
    C18 C19 H19 . . 124.6 ?
    C20 N14 N15 . . 105.2(3) ?
    C20 N14 Ni2 . . 137.7(2) ?
    N15 N14 Ni2 . . 117.06(19) ?
    C22 N15 N14 . . 111.0(3) ?
    C22 N15 C23 . . 129.3(3) ?
    N14 N15 C23 . . 119.7(3) ?
    N14 C20 C21 . . 111.0(3) ?
    N14 C20 H20 . . 124.5 ?
    C21 C20 H20 . . 124.5 ?
    C22 C21 C20 . . 106.2(3) ?
    C22 C21 H21 . . 126.9 ?
    C20 C21 H21 . . 126.9 ?
    N15 C22 C21 . . 106.6(3) ?
    N15 C22 H22 . . 126.7 ?
    C21 C22 H22 . . 126.7 ?
    N15 C23 N13 . 7_566 110.5(3) ?
    N15 C23 N11 . 7_566 110.8(3) ?
    N13 C23 N11 7_566 7_566 110.3(3) ?
    N15 C23 H23 . . 108.4 ?
    N13 C23 H23 7_566 . 108.4 ?
    N11 C23 H23 7_566 . 108.4 ?
    C1S O1S H1S . . 109.5 ?
    O1S C1S H1S1 . . 109.5 ?
    O1S C1S H1S2 . . 109.5 ?
    H1S1 C1S H1S2 . . 109.5 ?
    O1S C1S H1S3 . . 109.5 ?
    H1S1 C1S H1S3 . . 109.5 ?
    H1S2 C1S H1S3 . . 109.5 ?
loop_
    _geom_torsion_atom_site_label_1
    _geom_torsion_atom_site_label_2
    _geom_torsion_atom_site_label_3
    _geom_torsion_atom_site_label_4
    _geom_torsion_site_symmetry_1
    _geom_torsion_site_symmetry_2
    _geom_torsion_site_symmetry_3
    _geom_torsion_site_symmetry_4
    _geom_torsion
    _geom_torsion_publ_flag
    N8 Ni1 N1 C2 . . . . -54.5(3) ?
    N7 Ni1 N1 C2 . . . . 38.3(3) ?
    N5 Ni1 N1 C2 . . . . -147.3(3) ?
    N3 Ni1 N1 C2 . . . . 128.1(3) ?
    N8 Ni1 N1 N2 . . . . 133.0(2) ?
    N7 Ni1 N1 N2 . . . . -134.1(2) ?
    N5 Ni1 N1 N2 . . . . 40.2(2) ?
    N3 Ni1 N1 N2 . . . . -44.4(2) ?
    C2 N1 N2 C4 . . . . -0.2(4) ?
    Ni1 N1 N2 C4 . . . . 174.3(2) ?
    C2 N1 N2 C1 . . . . -173.8(3) ?
    Ni1 N1 N2 C1 . . . . 0.7(4) ?
    N6 C1 N2 C4 . . . . 127.4(3) ?
    N4 C1 N2 C4 . . . . -111.5(4) ?
    N6 C1 N2 N1 . . . . -60.1(4) ?
    N4 C1 N2 N1 . . . . 61.0(4) ?
    N2 N1 C2 C3 . . . . -0.3(4) ?
    Ni1 N1 C2 C3 . . . . -173.5(2) ?
    N1 C2 C3 C4 . . . . 0.6(4) ?
    N1 N2 C4 C3 . . . . 0.5(4) ?
    C1 N2 C4 C3 . . . . 173.5(3) ?
    C2 C3 C4 N2 . . . . -0.7(4) ?
    N7 Ni1 N3 C5 . . . . -38.7(3) ?
    N9 Ni1 N3 C5 . . . . 53.3(4) ?
    N1 Ni1 N3 C5 . . . . -130.4(3) ?
    N5 Ni1 N3 C5 . . . . 143.5(3) ?
    N7 Ni1 N3 N4 . . . . 137.9(2) ?
    N9 Ni1 N3 N4 . . . . -130.0(2) ?
    N1 Ni1 N3 N4 . . . . 46.2(2) ?
    N5 Ni1 N3 N4 . . . . -39.8(2) ?
    C5 N3 N4 C7 . . . . 0.0(4) ?
    Ni1 N3 N4 C7 . . . . -177.6(2) ?
    C5 N3 N4 C1 . . . . 173.4(3) ?
    Ni1 N3 N4 C1 . . . . -4.3(4) ?
    N6 C1 N4 C7 . . . . -124.3(4) ?
    N2 C1 N4 C7 . . . . 114.0(4) ?
    N6 C1 N4 N3 . . . . 63.7(4) ?
    N2 C1 N4 N3 . . . . -58.1(4) ?
    N4 N3 C5 C6 . . . . 0.5(4) ?
    Ni1 N3 C5 C6 . . . . 177.4(3) ?
    N3 C5 C6 C7 . . . . -0.8(4) ?
    N3 N4 C7 C6 . . . . -0.5(4) ?
    C1 N4 C7 C6 . . . . -173.1(3) ?
    C5 C6 C7 N4 . . . . 0.8(4) ?
    N8 Ni1 N5 C8 . . . . 50.3(4) ?
    N9 Ni1 N5 C8 . . . . -42.1(4) ?
    N1 Ni1 N5 C8 . . . . 143.4(4) ?
    N3 Ni1 N5 C8 . . . . -133.7(4) ?
    N8 Ni1 N5 N6 . . . . -132.6(3) ?
    N9 Ni1 N5 N6 . . . . 135.0(3) ?
    N1 Ni1 N5 N6 . . . . -39.5(2) ?
    N3 Ni1 N5 N6 . . . . 43.4(2) ?
    C8 N5 N6 C10 . . . . 0.3(4) ?
    Ni1 N5 N6 C10 . . . . -177.6(2) ?
    C8 N5 N6 C1 . . . . 175.6(3) ?
    Ni1 N5 N6 C1 . . . . -2.3(4) ?
    N4 C1 N6 N5 . . . . -59.9(4) ?
    N2 C1 N6 N5 . . . . 60.9(4) ?
    N4 C1 N6 C10 . . . . 114.5(4) ?
    N2 C1 N6 C10 . . . . -124.6(4) ?
    N6 N5 C8 C9 . . . . -0.1(4) ?
    Ni1 N5 C8 C9 . . . . 177.3(3) ?
    N5 C8 C9 C10 . . . . -0.1(4) ?
    N5 N6 C10 C9 . . . . -0.4(4) ?
    C1 N6 C10 C9 . . . . -175.1(3) ?
    C8 C9 C10 N6 . . . . 0.3(4) ?
    N8 Ni1 N7 C11 . . . . -174.3(5) ?
    N9 Ni1 N7 C11 . . . . -81.8(5) ?
    N1 Ni1 N7 C11 . . . . 92.3(5) ?
    N3 Ni1 N7 C11 . . . . 9.8(5) ?
    N8 Ni1 N9 C13 . . . . -83.5(6) ?
    N7 Ni1 N9 C13 . . . . -176.4(6) ?
    N5 Ni1 N9 C13 . . . . 9.5(6) ?
    N3 Ni1 N9 C13 . . . . 93.6(6) ?
    N14 Ni2 N10 C14 7_566 . . . -135.9(3) ?
    N14 Ni2 N10 C14 . . . . 44.1(3) ?
    N12 Ni2 N10 C14 7_566 . . . -40.9(3) ?
    N12 Ni2 N10 C14 . . . . 139.1(3) ?
    N14 Ni2 N10 N11 7_566 . . . 41.9(2) ?
    N14 Ni2 N10 N11 . . . . -138.1(2) ?
    N12 Ni2 N10 N11 7_566 . . . 136.9(2) ?
    N12 Ni2 N10 N11 . . . . -43.1(2) ?
    C14 N10 N11 C16 . . . . 0.3(3) ?
    Ni2 N10 N11 C16 . . . . -178.1(2) ?
    C14 N10 N11 C23 . . . 7_566 179.5(3) ?
    Ni2 N10 N11 C23 . . . 7_566 1.0(3) ?
    N11 N10 C14 C15 . . . . -0.2(4) ?
    Ni2 N10 C14 C15 . . . . 177.8(2) ?
    N10 C14 C15 C16 . . . . 0.0(4) ?
    N10 N11 C16 C15 . . . . -0.3(4) ?
    C23 N11 C16 C15 7_566 . . . -179.4(3) ?
    C14 C15 C16 N11 . . . . 0.1(4) ?
    N14 Ni2 N12 C19 7_566 . . . 144.3(4) ?
    N14 Ni2 N12 C19 . . . . -35.7(4) ?
    N10 Ni2 N12 C19 7_566 . . . 50.7(4) ?
    N10 Ni2 N12 C19 . . . . -129.3(4) ?
    N14 Ni2 N12 N13 7_566 . . . -45.7(2) ?
    N14 Ni2 N12 N13 . . . . 134.3(2) ?
    N10 Ni2 N12 N13 7_566 . . . -139.3(2) ?
    N10 Ni2 N12 N13 . . . . 40.7(2) ?
    C19 N12 N13 C17 . . . . 0.7(4) ?
    Ni2 N12 N13 C17 . . . . -172.2(2) ?
    C19 N12 N13 C23 . . . 7_566 176.2(3) ?
    Ni2 N12 N13 C23 . . . 7_566 3.3(3) ?
    N12 N13 C17 C18 . . . . -1.0(4) ?
    C23 N13 C17 C18 7_566 . . . -176.0(3) ?
    N13 C17 C18 C19 . . . . 0.9(4) ?
    N13 N12 C19 C18 . . . . -0.1(4) ?
    Ni2 N12 C19 C18 . . . . 170.7(3) ?
    C17 C18 C19 N12 . . . . -0.5(4) ?
    N12 Ni2 N14 C20 7_566 . . . 138.3(3) ?
    N12 Ni2 N14 C20 . . . . -41.7(3) ?
    N10 Ni2 N14 C20 7_566 . . . -135.6(3) ?
    N10 Ni2 N14 C20 . . . . 44.4(3) ?
    N12 Ni2 N14 N15 7_566 . . . -43.9(2) ?
    N12 Ni2 N14 N15 . . . . 136.1(2) ?
    N10 Ni2 N14 N15 7_566 . . . 42.2(2) ?
    N10 Ni2 N14 N15 . . . . -137.8(2) ?
    C20 N14 N15 C22 . . . . 0.7(3) ?
    Ni2 N14 N15 C22 . . . . -177.7(2) ?
    C20 N14 N15 C23 . . . . 178.6(3) ?
    Ni2 N14 N15 C23 . . . . 0.2(3) ?
    N15 N14 C20 C21 . . . . -0.3(4) ?
    Ni2 N14 C20 C21 . . . . 177.6(3) ?
    N14 C20 C21 C22 . . . . -0.2(4) ?
    N14 N15 C22 C21 . . . . -0.8(4) ?
    C23 N15 C22 C21 . . . . -178.5(3) ?
    C20 C21 C22 N15 . . . . 0.6(4) ?
    C22 N15 C23 N13 . . . 7_566 -121.3(3) ?
    N14 N15 C23 N13 . . . 7_566 61.3(4) ?
    C22 N15 C23 N11 . . . 7_566 116.3(4) ?
    N14 N15 C23 N11 . . . 7_566 -61.2(4) ?
loop_
    _geom_hbond_atom_site_label_D
    _geom_hbond_atom_site_label_H
    _geom_hbond_atom_site_label_A
    _geom_hbond_site_symmetry_A
    _geom_hbond_distance_DH
    _geom_hbond_distance_HA
    _geom_hbond_distance_DA
    _geom_hbond_angle_DHA
    O1S H1S S3 8_455 0.84 2.43 3.267(4) 175.2
    O1S H1S S3' 8_455 0.84 2.88 3.459(6) 128.2
    C23 H23 O1S . 1.00 2.15 3.118(4) 161.5
_iucr_refine_instructions_details
;
TITL x11111 in C2/c
CELL 1.54178  33.4463   7.3287  27.2689  90.000 112.590  90.000
ZERR    4.00   0.0008   0.0002   0.0007   0.000   0.001   0.000
LATT  7
SYMM -X, Y, 0.5-Z
SFAC C H N S NI O
UNIT 192 192 120 24 12 8
TEMP -183.000
SIZE 0.2 0.06 0.02
L.S. 12
BOND $H
CONF
ACTA
HTAB
EQIV $1 x-1/2, -y+1/2, z-1/2
HTAB O1S S3_$1
HTAB O1S S3'_$1
HTAB C23 O1S
REM SADI 0.020 Ni1 N9 Ni1 N9'
FMAP 2
PLAN 10
OMIT -2 136
WGHT    0.051500   28.600100
FVAR       0.17158   0.64980
MOLE 1
NI1   5    0.388647    0.199215    0.821660    11.00000    0.02401    0.01299 =
         0.02806    0.00008    0.01115   -0.00134
C1    1    0.389512   -0.228851    0.824520    11.00000    0.02491    0.01489 =
         0.03110   -0.00183    0.01295   -0.00320
AFIX  13
H1    2    0.389520   -0.365284    0.825101    11.00000   -1.20000
AFIX   0
N1    3    0.337365    0.017983    0.806128    11.00000    0.02540    0.01338 =
         0.02685    0.00142    0.01233    0.00034
N2    3    0.345419   -0.164218    0.809569    11.00000    0.01992    0.01445 =
         0.02615   -0.00153    0.01074   -0.00168
C2    1    0.295956    0.033882    0.797324    11.00000    0.02385    0.01877 =
         0.02549    0.00163    0.01140    0.00240
AFIX  43
H2    2    0.281046    0.146726    0.793270    11.00000   -1.20000
AFIX   0
C3    1    0.276809   -0.137854    0.794730    11.00000    0.02163    0.02433 =
         0.02776    0.00070    0.01261   -0.00206
AFIX  43
H3    2    0.247386   -0.163017    0.788469    11.00000   -1.20000
AFIX   0
C4    1    0.309418   -0.261724    0.803116    11.00000    0.02392    0.01745 =
         0.02583   -0.00206    0.01277   -0.00374
AFIX  43
H4    2    0.307193   -0.390770    0.804190    11.00000   -1.20000
AFIX   0
N3    3    0.418978    0.020944    0.886581    11.00000    0.02413    0.01345 =
         0.03361   -0.00091    0.01213   -0.00051
N4    3    0.415720   -0.162267    0.877075    11.00000    0.02167    0.01516 =
         0.02897   -0.00099    0.00934   -0.00091
C5    1    0.440664    0.037486    0.938351    11.00000    0.01926    0.02806 =
         0.02728   -0.00429    0.00751   -0.00203
AFIX  43
H5    2    0.447726    0.150558    0.956720    11.00000   -1.20000
AFIX   0
C6    1    0.451887   -0.134439    0.962611    11.00000    0.02234    0.03699 =
         0.03258    0.00398    0.00531   -0.00252
AFIX  43
H6    2    0.467742   -0.159180    0.999186    11.00000   -1.20000
AFIX   0
C7    1    0.435191   -0.258339    0.922511    11.00000    0.02186    0.02020 =
         0.04113    0.00923    0.00788   -0.00022
AFIX  43
H7    2    0.436900   -0.387426    0.925833    11.00000   -1.20000
AFIX   0
N5    3    0.411418    0.013571    0.779850    11.00000    0.02661    0.01748 =
         0.03236   -0.00005    0.01576   -0.00193
N6    3    0.407552   -0.167488    0.787047    11.00000    0.02405    0.01527 =
         0.03433   -0.00312    0.01763   -0.00064
C8    1    0.431660    0.024647    0.746505    11.00000    0.02750    0.02841 =
         0.03298    0.00031    0.01513   -0.00533
AFIX  43
H8    2    0.438886    0.135900    0.734012    11.00000   -1.20000
AFIX   0
C9    1    0.440928   -0.148095    0.732215    11.00000    0.02981    0.03626 =
         0.03686   -0.00943    0.01982   -0.00507
AFIX  43
H9    2    0.455113   -0.176150    0.708917    11.00000   -1.20000
AFIX   0
C10   1    0.425283   -0.268821    0.758828    11.00000    0.02487    0.02336 =
         0.03999   -0.00804    0.01529   -0.00063
AFIX  43
H10   2    0.426574   -0.398185    0.757768    11.00000   -1.20000
AFIX   0
N7    3    0.367026    0.358411    0.868619    11.00000    0.03522    0.01717 =
         0.03265   -0.00115    0.01407    0.00062
C11   1    0.368622    0.389393    0.911055    11.00000    0.02415    0.01322 =
         0.04140   -0.00048    0.01575   -0.00177
S1    4    0.372474    0.438234    0.970924    11.00000    0.04707    0.02772 =
         0.04006   -0.00652    0.02905   -0.00742
N8    3    0.356505    0.352224    0.755393    11.00000    0.03029    0.02044 =
         0.03502    0.00144    0.01571   -0.00183
C12   1    0.338091    0.458083    0.722968    11.00000    0.02381    0.01977 =
         0.02641   -0.00298    0.01380   -0.00483
S2    4    0.312181    0.612167    0.679283    11.00000    0.02907    0.02571 =
         0.02540    0.00537    0.01042   -0.00081
EXYZ N9 N9'
EADP N9 N9'
EADP C13 C13'
DELU N9 > S3'
PART   1
N9    3    0.444579    0.352522    0.840765    21.00000    0.03170    0.01884 =
         0.05738    0.00588    0.01350   -0.00236
C13   1    0.478046    0.374493    0.832289    21.00000    0.04005    0.01946 =
         0.04171    0.00227    0.01279   -0.00267
S3    4    0.522877    0.409183    0.821698    21.00000    0.03714    0.03498 =
         0.09899    0.00633    0.03153   -0.00516
PART   2
N9'   3    0.444579    0.352522    0.840765   -21.00000    0.03170    0.01884 =
         0.05738    0.00588    0.01350   -0.00236
C13'  1    0.474916    0.388140    0.871638   -21.00000    0.04005    0.01946 =
         0.04171    0.00227    0.01279   -0.00267
S3'   4    0.526093    0.438216    0.915913   -21.00000    0.03233    0.05628 =
         0.07675    0.02686   -0.00822   -0.01594
PART   0
MOLE 2
NI2   5    0.250000    0.750000    0.500000    10.50000    0.01910    0.01230 =
         0.02125    0.00017    0.00999    0.00011
N10   3    0.304771    0.597575    0.543311    11.00000    0.02080    0.01330 =
         0.02366   -0.00025    0.01054   -0.00069
N11   3    0.341804    0.689654    0.570576    11.00000    0.02258    0.01451 =
         0.02134    0.00031    0.00994   -0.00146
C14   1    0.315412    0.422909    0.551926    11.00000    0.02724    0.01061 =
         0.03107    0.00074    0.01473    0.00033
AFIX  43
H14   2    0.295941    0.324191    0.537895    11.00000   -1.20000
AFIX   0
C15   1    0.359159    0.403798    0.584447    11.00000    0.02628    0.01587 =
         0.03244    0.00192    0.01206    0.00568
AFIX  43
H15   2    0.374646    0.293123    0.596369    11.00000   -1.20000
AFIX   0
C16   1    0.375061    0.577041    0.595560    11.00000    0.01997    0.02059 =
         0.02557    0.00494    0.00886    0.00191
AFIX  43
H16   2    0.403969    0.611157    0.616792    11.00000   -1.20000
AFIX   0
N12   3    0.268515    0.920563    0.566036    11.00000    0.02075    0.01640 =
         0.02681   -0.00195    0.01122   -0.00068
N13   3    0.311507    0.958247    0.591025    11.00000    0.02117    0.01281 =
         0.02372   -0.00089    0.01050    0.00016
C17   1    0.319752    1.050495    0.636708    11.00000    0.03319    0.01950 =
         0.02457   -0.00581    0.01174   -0.00434
AFIX  43
H17   2    0.347260    1.089981    0.661102    11.00000   -1.20000
AFIX   0
C18   1    0.280655    1.075975    0.640975    11.00000    0.04410    0.02800 =
         0.03464   -0.01051    0.02328   -0.00175
AFIX  43
H18   2    0.275537    1.137880    0.668619    11.00000   -1.20000
AFIX   0
C19   1    0.249983    0.992884    0.596653    11.00000    0.02955    0.02156 =
         0.03362   -0.00361    0.01900    0.00157
AFIX  43
H19   2    0.219835    0.988476    0.589282    11.00000   -1.20000
AFIX   0
N14   3    0.208746    0.590241    0.522681    11.00000    0.01838    0.01717 =
         0.02226    0.00091    0.00710    0.00007
N15   3    0.169413    0.547386    0.484239    11.00000    0.02022    0.01514 =
         0.02274    0.00069    0.01006   -0.00191
C20   1    0.208580    0.515043    0.566830    11.00000    0.02540    0.02082 =
         0.02280    0.00168    0.01248    0.00168
AFIX  43
H20   2    0.231934    0.521520    0.600444    11.00000   -1.20000
AFIX   0
C21   1    0.169699    0.425510    0.557382    11.00000    0.03122    0.02384 =
         0.02874    0.00442    0.01711   -0.00152
AFIX  43
H21   2    0.161819    0.361101    0.582555    11.00000   -1.20000
AFIX   0
C22   1    0.145121    0.448648    0.504722    11.00000    0.02421    0.01636 =
         0.02778    0.00236    0.01344   -0.00340
AFIX  43
H22   2    0.116583    0.404355    0.486021    11.00000   -1.20000
AFIX   0
C23   1    0.158447    0.612642    0.430803    11.00000    0.02303    0.01352 =
         0.02194    0.00095    0.01089   -0.00001
AFIX  13
H23   2    0.128746    0.568105    0.408428    11.00000   -1.20000
AFIX   0
MOLE 3
O1S   6    0.063458    0.468351    0.384934    11.00000    0.02992    0.04999 =
         0.05432   -0.00600    0.01643   -0.00586
AFIX 147
H1S   2    0.053290    0.368265    0.370510    11.00000   -1.50000
AFIX   0
C1S   1    0.030052    0.572198    0.392325    11.00000    0.04855    0.06731 =
         0.06141    0.00454    0.03064    0.00118
AFIX 137
H1S1  2    0.042765    0.650132    0.423723    11.00000   -1.50000
H1S2  2    0.008959    0.489250    0.397355    11.00000   -1.50000
H1S3  2    0.015517    0.648444    0.360967    11.00000   -1.50000
HKLF 4
REM  x11111 in C2/c
REM R1 =  0.0494 for   4932 Fo > 4sig(Fo)  and  0.0566 for all   5605 data
REM    418 parameters refined using      6 restraints
END
WGHT      0.0515     28.4832
REM Highest difference peak  1.339,  deepest hole -0.439,  1-sigma level  0.084
Q1    1   0.5260  0.5109  0.9699  11.00000  0.05    1.34
Q2    1   0.5443  0.3387  0.8192  11.00000  0.05    1.18
Q3    1   0.5277  0.4312  0.8589  11.00000  0.05    0.89
Q4    1   0.0199  0.7389  0.3890  11.00000  0.05    0.65
Q5    1   0.2500  0.2500  0.5000  10.50000  0.05    0.53
Q6    1   0.3560  0.5314  0.9496  11.00000  0.05    0.42
Q7    1   0.3888  0.1886  0.7878  11.00000  0.05    0.39
Q8    1   0.0442  0.7715  0.4477  11.00000  0.05    0.39
Q9    1   0.3277  0.5039  0.6795  11.00000  0.05    0.38
Q10   1   0.0670  0.5759  0.4062  11.00000  0.05    0.31
;
