# Supplementary material for: Bis[tris­(1H-pyrazol-1-yl-κN 2)methane]­nickel(II) bis­{[tris­(1H-pyrazol-1-yl-κN 2)methane]­tris­(thio­cyanato-κN)nickelate(II)} methanol disolvate
Source: Acta Crystallogr Sect E Struct Rep Online. 2011 Nov 5;67(Pt 12):m1656–7. doi: 10.1107/S1600536811045144 (PMC3238592; doi:10.1107/S1600536811045144)
Supplement: Supplementary file 2 [file e-67-m1656-Isup2.hkl]

# 
# h,k,l, Fc-squared, Fo-squared, sigma(Fo-squared) and status flag 
# 
data_I
_shelx_title ' x11111 in C2/c' 
_shelx_refln_list_code          4 
_shelx_F_calc_maximum      567.09 
_exptl_crystal_F_000      2968.00 
_reflns_d_resolution_high  0.8315 
 
loop_ 
 _symmetry_equiv_pos_as_xyz 
 'x, y, z' 
 '-x, y, -z+1/2' 
 'x+1/2, y+1/2, z' 
 '-x+1/2, y+1/2, -z+1/2' 
 '-x, -y, -z' 
 'x, -y, z-1/2' 
 '-x+1/2, -y+1/2, -z' 
 'x+1/2, -y+1/2, z-1/2' 
 
_cell_length_a    33.4463 
_cell_length_b     7.3287 
_cell_length_c    27.2689 
_cell_angle_alpha  90.000 
_cell_angle_beta  112.590 
_cell_angle_gamma  90.000 
 
_shelx_F_squared_multiplier     1.000 
 
loop_ 
 _refln_index_h 
 _refln_index_k 
 _refln_index_l 
 _refln_F_squared_calc 
 _refln_F_squared_meas 
 _refln_F_squared_sigma 
 _refln_observed_status 
   2   0   0    58342.45    42878.30   1090.90 o 
   4   0   0   170172.86   152390.05   3852.57 o 
   6   0   0      107.36      423.22     57.41 o 
   8   0   0    20534.53    22766.06    594.52 o 
  10   0   0     9374.13    12396.28    341.60 o 
  12   0   0     1814.36     2457.36    119.00 o 
  14   0   0     7703.35     7811.40    239.68 o 
  16   0   0    28411.04    22644.05    607.98 o 
  18   0   0     5043.05     5539.37    246.24 o 
  20   0   0      949.38     1036.21     89.06 o 
  22   0   0    28218.26    26159.92    706.16 o 
  24   0   0     3053.17     2860.50    161.68 o 
  26   0   0      306.73      393.09    134.98 o 
  28   0   0      653.59      542.80    129.42 o 
  30   0   0     4769.65     5129.02    341.70 o 
  32   0   0     6626.70     7476.39    418.88 o 
  34   0   0     1136.06     1193.52    171.57 o 
  36   0   0     7931.62     8018.65    336.59 o 
   1   1   0    36762.84    23632.79    395.01 o 
   3   1   0     5626.05     8947.08    178.07 o 
   5   1   0       53.62      260.70     50.18 o 
   7   1   0   234594.78   249981.20   4872.86 o 
   9   1   0    11734.81    10602.94    217.96 o 
  11   1   0     6779.21     8583.06    176.27 o 
  13   1   0    63283.33    72095.70   1358.50 o 
  15   1   0    21821.89    19852.50    436.38 o 
  17   1   0      665.53     1186.51     98.90 o 
  19   1   0    52542.88    55017.92   1000.21 o 
  21   1   0     3039.48     2848.94    100.61 o 
  23   1   0      116.00      233.03     71.99 o 
  25   1   0     1488.52     1756.09     90.04 o 
  27   1   0      582.77      631.92     96.76 o 
  29   1   0     2674.45     3289.64    156.47 o 
  31   1   0     3631.39     4748.26    210.15 o 
  33   1   0       91.89      298.56    134.70 o 
  35   1   0     4243.10     4183.16    157.50 o 
   0   2   0   106592.06   109277.60   2567.30 o 
   2   2   0    10148.06    10253.24    185.34 o 
   4   2   0     4269.34     4379.50     98.46 o 
   6   2   0    63957.65    66617.38   1433.74 o 
   8   2   0    51766.38    52138.27   1159.97 o 
  10   2   0      376.11      219.35     83.28 o 
  12   2   0      340.25      268.49     89.18 o 
  14   2   0    23208.26    22490.36    558.86 o 
  16   2   0     1162.94     1468.33    117.40 o 
  18   2   0     6268.58     7190.74    170.00 o 
  20   2   0    21726.46    21968.12    383.56 o 
  22   2   0     6905.49     6871.57    155.10 o 
  24   2   0      995.66     1002.12     83.39 o 
  26   2   0     6194.00     6944.49    260.01 o 
  28   2   0     8325.08     9051.07    246.48 o 
  30   2   0     4949.81     5208.70    166.44 o 
  32   2   0      798.26     1117.22    133.59 o 
  34   2   0      893.82     1043.04    100.26 o 
  36   2   0     1716.20     1264.69    115.11 o 
   1   3   0     4235.24     4796.90     97.45 o 
   3   3   0     8161.15     8915.17    175.05 o 
   5   3   0    41516.23    38190.69    762.49 o 
   7   3   0     5372.00     6107.68    170.04 o 
   9   3   0    47789.36    51097.59   1148.82 o 
  11   3   0     1342.67     1579.29     99.93 o 
  13   3   0     6061.73     6555.24    206.91 o 
  15   3   0    24221.22    24116.74    478.59 o 
  17   3   0     2994.35     2903.31     76.45 o 
  19   3   0    11245.53    10355.15    181.52 o 
  21   3   0     1840.21     2412.16    104.72 o 
  23   3   0       32.54      118.92     55.27 o 
  25   3   0     1550.66     1470.03     92.15 o 
  27   3   0     1691.85     1723.90    194.05 o 
  29   3   0      851.39     1331.44    249.38 o 
  31   3   0     1029.72      897.95    100.18 o 
  33   3   0      252.41      259.67     83.77 o 
   0   4   0     2194.53     1848.77    172.90 o 
   2   4   0     1405.28     1094.37     89.12 o 
   4   4   0      343.90      601.69     80.00 o 
   6   4   0    43456.70    42570.68   1113.84 o 
   8   4   0     1028.63      827.29     69.82 o 
  10   4   0       69.50       36.82     61.45 o 
  12   4   0    25968.87    25511.79    490.81 o 
  14   4   0     2946.64     3241.68     85.70 o 
  16   4   0     4332.85     4195.14     98.96 o 
  18   4   0     1022.52      886.25     60.91 o 
  20   4   0     1820.31     1776.98     74.92 o 
  22   4   0    19458.49    20531.12    413.08 o 
  24   4   0     8397.11     8631.40    223.12 o 
  26   4   0      410.61      480.40     84.14 o 
  28   4   0     6534.58     7206.05    222.04 o 
  30   4   0        0.04        7.64     66.83 o 
  32   4   0      205.68      181.43     68.56 o 
   1   5   0    58999.34    56677.16   1021.59 o 
   3   5   0    11239.04    10742.79    226.64 o 
   5   5   0    10802.50    10964.85    256.43 o 
   7   5   0      344.12      381.68     62.79 o 
   9   5   0     9955.63     9510.75    215.26 o 
  11   5   0     7897.87     7962.25    183.70 o 
  13   5   0    31866.43    29947.80    561.79 o 
  15   5   0     1713.08     2021.55    108.38 o 
  17   5   0      672.13      705.65     63.61 o 
  19   5   0     4607.54     4669.13    139.67 o 
  21   5   0        2.83       21.06     66.63 o 
  23   5   0     4818.20     5344.72    169.50 o 
  25   5   0      258.33      484.79     86.35 o 
  27   5   0      894.84      800.43     67.33 o 
  29   5   0      814.82      989.41    124.52 o 
   0   6   0     7971.38     8903.60    965.58 o 
   2   6   0     8673.32     8255.73    323.89 o 
   4   6   0     7593.43     7803.85    230.29 o 
   6   6   0     5184.10     5137.15    228.56 o 
   8   6   0     1817.94     1708.47    111.62 o 
  10   6   0       10.94       54.69     81.92 o 
  12   6   0     3013.60     2954.66    204.03 o 
  14   6   0     4199.43     4169.46    140.15 o 
  16   6   0    11251.60    10725.53    251.42 o 
  18   6   0     6421.00     6384.15    177.52 o 
  20   6   0     4634.92     4781.10    139.21 o 
  22   6   0      182.89      493.73     69.40 o 
  24   6   0      612.92      548.10     54.50 o 
  26   6   0       94.00      128.10     55.48 o 
   1   7   0      867.44      695.96     73.00 o 
   3   7   0      702.77     1129.65     89.11 o 
   5   7   0       53.04      171.25     85.29 o 
   7   7   0      374.17      485.11     88.66 o 
   9   7   0     2644.55     2482.09    138.17 o 
  11   7   0       73.20      101.01     98.15 o 
  13   7   0     2383.98     2366.42    124.90 o 
  15   7   0     1490.95     1360.29     84.63 o 
  17   7   0     2775.96     2845.31    118.66 o 
  19   7   0     2575.88     2654.62     92.52 o 
  21   7   0      152.61      204.75     53.87 o 
   0   8   0      100.80      235.36    107.92 o 
   2   8   0      546.40     1019.97    124.12 o 
   4   8   0    10094.26    10526.65    353.82 o 
   6   8   0     1804.84     1630.66    101.16 o 
   8   8   0     2770.46     2546.26    149.41 o 
  10   8   0     1748.64     1597.64    121.45 o 
  12   8   0     2296.90     2256.05    119.48 o 
  14   8   0      367.16      304.87     66.69 o 
 -37   1   1       67.95      141.60     57.14 o 
 -35   1   1     7046.13     6304.85    199.43 o 
 -33   1   1     4109.92     4478.55    230.42 o 
 -31   1   1     2575.96     2939.49    164.01 o 
 -29   1   1     2867.02     2928.27    146.53 o 
 -27   1   1       60.57      143.54     85.45 o 
 -25   1   1     5046.11     4721.63    153.67 o 
 -23   1   1     1809.65     2037.68     87.39 o 
 -21   1   1    26500.61    24108.55    437.76 o 
 -19   1   1     6845.13     5765.95    153.93 o 
 -17   1   1      252.43      407.05     78.39 o 
 -15   1   1    15374.30    14449.32    311.49 o 
 -13   1   1    21075.85    22289.24    436.70 o 
 -11   1   1    37143.73    41933.16    793.05 o 
  -9   1   1     1316.16     1455.28     62.64 o 
  -7   1   1   124817.59   124622.64   2324.25 o 
  -5   1   1     3364.80     3264.99     87.85 o 
  -3   1   1    25557.71    22799.22    435.85 o 
  -1   1   1    47829.73    40708.97    959.67 o 
   1   1   1    68655.52    67318.52   1167.58 o 
   3   1   1     1344.59      996.88     42.64 o 
   5   1   1    27926.68    26822.45    561.47 o 
   7   1   1     4209.39     4988.34    118.10 o 
   9   1   1    94735.75    90061.85   1684.64 o 
  11   1   1    13011.51    14622.29    292.83 o 
  13   1   1     4899.15     6326.71    157.72 o 
  15   1   1    24054.60    22495.03    465.61 o 
  17   1   1     9663.02     9109.96    246.54 o 
  19   1   1     1112.62     1519.98     70.43 o 
  21   1   1       90.27      -10.78     64.53 o 
  23   1   1    11529.99     9893.12    230.44 o 
  25   1   1       14.90       44.26     76.71 o 
  27   1   1       20.02      -96.45     96.45 o 
  29   1   1     4378.09     4607.18    170.99 o 
  31   1   1     8134.35     8642.16    446.67 o 
  33   1   1      279.31      180.04     79.04 o 
  35   1   1      314.14      595.87    102.28 o 
 -36   2   1     1053.61      927.18    128.64 o 
 -34   2   1        3.62       -4.23     96.66 o 
 -32   2   1      649.80      843.45     86.06 o 
 -30   2   1     5476.07     6226.44    198.23 o 
 -28   2   1     8126.20     9039.81    249.00 o 
 -26   2   1    23985.28    25347.87    572.37 o 
 -24   2   1     2480.27     2362.94     90.63 o 
 -22   2   1     2780.58     3019.64    101.43 o 
 -20   2   1     1846.43     2142.81     94.29 o 
 -18   2   1    14184.79    13011.73    277.19 o 
 -16   2   1    30952.22    33648.99    822.19 o 
 -14   2   1    44584.41    45051.35   1171.82 o 
 -12   2   1     7052.04     6112.44    206.03 o 
 -10   2   1    51682.09    58339.25   1380.87 o 
  -8   2   1     8153.13     7236.47    196.12 o 
  -6   2   1    36609.13    33421.29    636.50 o 
  -4   2   1     1987.65     2316.31     65.26 o 
  -2   2   1      106.87      467.40     32.55 o 
   0   2   1    24665.89    27532.72    499.21 o 
   2   2   1   100685.90   103123.12   1773.09 o 
   4   2   1      978.60     1125.95     54.65 o 
   6   2   1     1822.68     1714.25     73.53 o 
   8   2   1    24837.23    24166.06    567.82 o 
  10   2   1    56098.69    62500.48   1603.15 o 
  12   2   1      790.86     1141.91    101.73 o 
  14   2   1      170.39      101.78     83.97 o 
  16   2   1    10591.45    10791.56    328.31 o 
  18   2   1      613.01      834.28     57.14 o 
  20   2   1     8463.73     8039.77    163.34 o 
  22   2   1      144.41      220.90     73.68 o 
  24   2   1     4114.39     4974.13    144.44 o 
  26   2   1     1062.29     1060.35    100.61 o 
  28   2   1     1056.34     1749.90    223.48 o 
  30   2   1      784.78      673.29     84.29 o 
  32   2   1     1124.84     1266.79     86.29 o 
  34   2   1     2127.78     2153.97    285.25 o 
 -35   3   1     1434.78     1434.96    138.16 o 
 -33   3   1     1017.12      863.30     89.80 o 
 -31   3   1      532.50      524.09     88.78 o 
 -29   3   1    18517.52    18503.87    498.84 o 
 -27   3   1    21013.84    21716.23    506.33 o 
 -25   3   1     2037.77     2382.61    163.81 o 
 -23   3   1        3.28       28.44     54.28 o 
 -21   3   1      145.08      204.65     57.57 o 
 -19   3   1     7086.43     7115.22    138.26 o 
 -17   3   1    20563.04    21432.27    332.07 o 
 -15   3   1     2473.38     2685.46     93.97 o 
 -13   3   1    75783.20    77030.37   1838.75 o 
 -11   3   1    32222.84    36106.08   1142.11 o 
  -9   3   1     1209.60     1575.18     85.53 o 
  -7   3   1     1160.49      678.66     58.19 o 
  -5   3   1    13398.79    12053.28    241.77 o 
  -3   3   1       65.20       82.84     34.88 o 
  -1   3   1      643.72     1346.95     52.81 o 
   1   3   1    43601.28    47749.99    947.95 o 
   3   3   1    16012.51    14216.89    279.91 o 
   5   3   1     4285.48     4266.71    118.90 o 
   7   3   1     2197.41     1818.70     87.73 o 
   9   3   1    28074.22    29990.96    732.80 o 
  11   3   1     3494.92     3725.51    145.23 o 
  13   3   1     2636.41     3114.07    140.85 o 
  15   3   1     1778.64     2129.15     73.07 o 
  17   3   1     2040.04     1973.62     65.13 o 
  19   3   1      288.75      472.46     63.52 o 
  21   3   1    18113.25    18538.09    315.80 o 
  23   3   1      220.71      238.85     59.16 o 
  25   3   1      513.32      749.19     78.29 o 
  27   3   1      234.21      237.97     87.89 o 
  29   3   1     4785.55     5153.68    178.55 o 
  31   3   1      710.08      601.20     84.64 o 
  33   3   1      986.43      748.59    124.62 o 
 -32   4   1     4227.28     3875.61    201.01 o 
 -30   4   1      166.10      296.89     78.39 o 
 -28   4   1      114.53      375.07    207.98 o 
 -26   4   1     1897.17     2067.72    149.37 o 
 -24   4   1     1744.89     2460.55    158.53 o 
 -22   4   1     5341.80     6191.68    167.89 o 
 -20   4   1     2994.64     3047.70     91.77 o 
 -18   4   1      261.62      288.19     56.91 o 
 -16   4   1      525.80      618.40     52.23 o 
 -14   4   1       92.53      180.64     49.74 o 
 -12   4   1     4512.67     4500.42    115.83 o 
 -10   4   1     1629.27     2048.06     86.78 o 
  -8   4   1    39700.77    41109.58    996.17 o 
  -6   4   1    46887.66    46535.96   1120.00 o 
  -4   4   1     2253.68     2040.23     93.01 o 
  -2   4   1       20.46      122.60     33.83 o 
   0   4   1       20.28      150.40     78.98 o 
   2   4   1     4627.95     3548.98    146.99 o 
   4   4   1      222.25      105.18     56.77 o 
   6   4   1    16152.52    14560.05    348.53 o 
   8   4   1     9121.86     9228.67    217.46 o 
  10   4   1    14207.19    14317.18    304.15 o 
  12   4   1      882.72      891.79     50.66 o 
  14   4   1    69500.71    64604.79   1264.41 o 
  16   4   1      883.21      997.22     59.42 o 
  18   4   1    12319.99    12108.38    224.78 o 
  20   4   1      672.46      797.64     69.37 o 
  22   4   1     9159.92    10836.48    269.67 o 
  24   4   1      608.43      876.46     89.07 o 
  26   4   1     1042.63     1248.94     90.49 o 
  28   4   1     1504.52     1939.07    195.18 o 
  30   4   1      258.15      129.94     59.54 o 
  32   4   1      332.87      221.70     91.14 o 
 -31   5   1     1129.71     1300.84    286.02 o 
 -29   5   1     1372.91     1184.31     82.25 o 
 -27   5   1     2058.49     2131.21    101.45 o 
 -25   5   1     5636.16     6243.61    165.67 o 
 -23   5   1     6470.89     6173.66    159.99 o 
 -21   5   1      144.73      128.60     67.33 o 
 -19   5   1     3784.81     3795.78    116.92 o 
 -17   5   1     4114.04     4024.63    117.08 o 
 -15   5   1      189.09      372.69     70.51 o 
 -13   5   1      998.56     1474.48    124.23 o 
 -11   5   1     4648.08     4271.35    128.17 o 
  -9   5   1     4624.35     4278.65    131.97 o 
  -7   5   1     3155.37     2803.75    101.24 o 
  -5   5   1      457.72      853.98     63.82 o 
  -3   5   1      226.32      251.25     58.80 o 
  -1   5   1     1502.59     1660.96     73.73 o 
   1   5   1    20433.01    18943.90    368.02 o 
   3   5   1     6801.44     6674.38    156.47 o 
   5   5   1     5669.59     5456.76    153.50 o 
   7   5   1    25958.97    23625.21    457.06 o 
   9   5   1      245.07      418.63     62.94 o 
  11   5   1      673.99      956.38     70.58 o 
  13   5   1     4781.67     4838.78    121.53 o 
  15   5   1     6973.83     7150.40    147.59 o 
  17   5   1       46.11      113.36     65.06 o 
  19   5   1      216.14      393.52     78.62 o 
  21   5   1     1178.81     1182.02     85.01 o 
  23   5   1     2757.67     3429.79    164.30 o 
  25   5   1     8286.66     8064.61    202.18 o 
  27   5   1        4.93       14.63     70.19 o 
  29   5   1      825.26      794.69     72.39 o 
 -26   6   1        7.64       55.30     45.96 o 
 -24   6   1       12.45       81.82     59.16 o 
 -22   6   1     6374.57     6104.46    160.92 o 
 -20   6   1       57.61      215.20     78.79 o 
 -18   6   1     1543.03     1808.33     88.87 o 
 -16   6   1       65.66      305.18     66.99 o 
 -14   6   1     3162.96     3233.81    124.22 o 
 -12   6   1    10743.89    10681.42    315.50 o 
 -10   6   1      176.98      253.10     83.15 o 
  -8   6   1     7232.58     6503.48    282.40 o 
  -6   6   1    20214.69    19352.67    563.78 o 
  -4   6   1     6571.48     6270.25    211.18 o 
  -2   6   1      178.66      224.79     79.38 o 
   0   6   1    20598.02    19249.38    632.79 o 
   2   6   1    11285.13    10546.04    395.59 o 
   4   6   1     3987.04     3625.71    187.65 o 
   6   6   1       37.92       49.21     63.78 o 
   8   6   1       63.16       85.99     78.62 o 
  10   6   1      684.84      773.11     89.16 o 
  12   6   1     1981.46     2470.91    202.36 o 
  14   6   1        5.12      123.68     67.84 o 
  16   6   1     2362.84     2389.03    139.13 o 
  18   6   1     5554.14     5593.37    156.06 o 
  20   6   1      113.11      194.35     66.93 o 
  22   6   1     1290.06     1197.95     69.70 o 
  24   6   1      138.36      111.71     52.56 o 
  26   6   1      217.63      345.84     62.03 o 
 -23   7   1     2436.55     2011.05    196.57 o 
 -21   7   1       13.80      127.74     47.80 o 
 -19   7   1     1462.68     1721.47    121.68 o 
 -17   7   1    11130.60    11107.49    305.30 o 
 -15   7   1      388.13      505.04     76.35 o 
 -13   7   1      234.31      468.99     77.10 o 
 -11   7   1      536.65      899.57    138.97 o 
  -9   7   1      329.74      381.72     99.85 o 
  -7   7   1     5168.74     5071.68    204.48 o 
  -5   7   1      739.80     1117.20     97.06 o 
  -3   7   1    23286.59    22388.89    585.29 o 
  -1   7   1     5682.67     5991.41    240.38 o 
   1   7   1     1403.26     1467.84     86.51 o 
   3   7   1       94.30      205.29    138.38 o 
   5   7   1     1258.30     1533.31    105.47 o 
   7   7   1     1632.60     1703.06    112.28 o 
   9   7   1      487.21      851.15     98.96 o 
  11   7   1     4545.65     4749.91    203.06 o 
  13   7   1     5703.17     6153.08    179.27 o 
  15   7   1      648.62      727.13     71.37 o 
  17   7   1      423.76      506.00     68.99 o 
  19   7   1     4626.45     4355.36    137.66 o 
  21   7   1      339.55      354.67     78.57 o 
 -16   8   1      416.18      422.10    137.07 o 
 -14   8   1     1010.25     1076.41    220.64 o 
 -12   8   1      548.71      417.59     68.95 o 
 -10   8   1      396.08      416.18     73.30 o 
  -8   8   1      147.58      199.52     84.79 o 
  -6   8   1       93.40       62.52     65.75 o 
  -4   8   1     4980.65     4786.86    201.68 o 
  -2   8   1     1255.43     1239.96    120.09 o 
   0   8   1     2532.00     2374.74    136.70 o 
   2   8   1      139.08      149.45     63.87 o 
   4   8   1      275.42      322.73     68.54 o 
   6   8   1      474.90      553.20     77.96 o 
   8   8   1       12.33       71.99     81.29 o 
  10   8   1     1679.31     1492.27    119.30 o 
  12   8   1     1421.56     1453.38    106.49 o 
  14   8   1       29.45      132.57     78.58 o 
 -38   0   2      223.70      113.97    105.81 o 
 -36   0   2        3.91      -26.81     91.08 o 
 -34   0   2     6333.35     6543.07    366.80 o 
 -32   0   2      202.26      306.64    145.53 o 
 -30   0   2    16537.48    16496.87    755.26 o 
 -28   0   2       11.11       47.76    113.24 o 
 -26   0   2     1040.22     1277.79    129.22 o 
 -24   0   2    31391.01    27246.13    784.54 o 
 -22   0   2     1431.67     1480.17     88.47 o 
 -20   0   2    20446.15    20628.62    607.31 o 
 -18   0   2    36258.20    36076.36   1037.20 o 
 -16   0   2    11092.24    11550.40    331.43 o 
 -14   0   2     3079.31     3512.64    147.05 o 
 -12   0   2    23420.58    25507.90    670.26 o 
 -10   0   2    44752.98    50097.57   1423.28 o 
  -8   0   2    23537.52    25281.90    811.27 o 
  -6   0   2    53848.53    59489.95   1868.17 o 
  -4   0   2   253076.39   249418.58   7001.35 o 
  -2   0   2     1247.13      889.09     48.80 o 
   0   0   2        2.63       88.31     29.24 o 
   2   0   2   247513.27   232688.62   5882.90 o 
   4   0   2    27492.21    19850.02    561.26 o 
   6   0   2   174071.91   191115.25   4830.64 o 
   8   0   2   168326.84   176143.77   4457.43 o 
  10   0   2    89449.78    85157.00   2168.45 o 
  12   0   2      193.95      552.20     81.72 o 
  14   0   2     2424.92     2478.70    129.50 o 
  16   0   2    29175.24    25940.91    691.70 o 
  18   0   2        3.18       77.33     94.63 o 
  20   0   2    13050.31    12976.74    358.60 o 
  22   0   2     3837.50     3134.11    145.64 o 
  24   0   2    22729.93    20868.00    682.28 o 
  26   0   2    33956.17    31994.89   1204.53 o 
  28   0   2        2.31       95.91    180.10 o 
  30   0   2     3283.26     3615.90    284.12 o 
  32   0   2     1821.46     2132.11    200.29 o 
  34   0   2     2826.02     2500.26    165.11 o 
  36   0   2     2150.18     1721.53    105.41 o 
 -37   1   2      286.74      161.13     66.55 o 
 -35   1   2       66.36      519.37    139.57 o 
 -33   1   2     3851.25     4654.62    167.56 o 
 -31   1   2     5115.89     6530.81    259.12 o 
 -29   1   2     1103.02     1289.09     94.76 o 
 -27   1   2     3467.07     3104.92    136.87 o 
 -25   1   2     3753.58     4050.18    175.43 o 
 -23   1   2     6562.92     6546.29    155.09 o 
 -21   1   2     2491.71     2694.66     83.44 o 
 -19   1   2      366.25      505.83     90.46 o 
 -17   1   2     2401.82     2221.06     96.88 o 
 -15   1   2      514.35      689.21     62.53 o 
 -13   1   2    23840.14    25555.50    518.51 o 
 -11   1   2    10747.79    12185.62    246.91 o 
  -9   1   2   119619.70   115231.07   2388.96 o 
  -7   1   2     3818.07     5727.63    145.37 o 
  -5   1   2    26588.76    28116.58    596.04 o 
  -3   1   2    16167.92    14612.72    295.61 o 
  -1   1   2     2892.67     1934.21     71.71 o 
   1   1   2    14751.75    18398.75    352.63 o 
   3   1   2     3638.26     5310.27    123.95 o 
   5   1   2   122521.45   109655.71   2044.83 o 
   7   1   2     1756.21     3793.99    102.23 o 
   9   1   2       13.67      572.73     52.58 o 
  11   1   2     5910.99     7367.18    157.43 o 
  13   1   2     4110.86     4758.21    131.60 o 
  15   1   2    20761.22    23220.42    480.96 o 
  17   1   2      358.75     1220.23    106.51 o 
  19   1   2     4721.41     5438.22    134.96 o 
  21   1   2       13.26      -56.64     65.03 o 
  23   1   2      146.59      486.24     72.86 o 
  25   1   2       63.43      132.42     80.07 o 
  27   1   2      812.85      823.34    107.99 o 
  29   1   2        9.74      285.00     87.69 o 
  31   1   2      751.74     1296.62    134.20 o 
  33   1   2     1299.03     1203.56     87.68 o 
  35   1   2      952.16      916.37     90.03 o 
 -36   2   2       56.51       16.24     93.23 o 
 -34   2   2     2407.66     2734.25    127.65 o 
 -32   2   2     1416.12     1394.98     91.23 o 
 -30   2   2      215.32      572.35    106.08 o 
 -28   2   2     1280.36     1163.88     93.44 o 
 -26   2   2    27156.22    30432.82    825.17 o 
 -24   2   2      179.12      462.19     97.65 o 
 -22   2   2     1069.29     1357.63     88.82 o 
 -20   2   2     9423.33     8664.18    169.71 o 
 -18   2   2      335.61      924.30     60.37 o 
 -16   2   2    18120.11    17751.73    453.66 o 
 -14   2   2     5333.70     5806.32    201.58 o 
 -12   2   2   116816.79   121644.55   3385.81 o 
 -10   2   2     4170.71     4145.50    145.03 o 
  -8   2   2     3671.69     4046.75    115.37 o 
  -6   2   2     1301.15     1534.79     58.50 o 
  -4   2   2    79141.62    71761.95   1292.60 o 
  -2   2   2    44509.55    39607.84    821.40 o 
   0   2   2    57877.00    62198.91   1297.11 o 
   2   2   2    50842.86    51842.40    893.82 o 
   4   2   2    28420.63    28187.06    587.68 o 
   6   2   2     4182.34     5336.42    151.20 o 
   8   2   2      345.64      422.47     76.57 o 
  10   2   2    30064.91    30239.85    793.55 o 
  12   2   2     2501.72     2648.52    135.57 o 
  14   2   2     2677.54     3414.08    156.41 o 
  16   2   2     2676.42     2676.20     91.74 o 
  18   2   2    22141.44    21218.28    369.32 o 
  20   2   2     1093.47     1301.72     66.89 o 
  22   2   2    11232.50    10641.69    245.99 o 
  24   2   2    10799.63    11609.40    270.83 o 
  26   2   2     3324.14     3957.95    141.52 o 
  28   2   2     1572.09     1575.22     91.99 o 
  30   2   2       14.28       32.22     76.52 o 
  32   2   2     3445.96     3839.11    155.05 o 
  34   2   2      327.44      362.84     90.04 o 
 -35   3   2     1718.18     1512.75    114.86 o 
 -33   3   2      178.75      383.38    191.74 o 
 -31   3   2      312.99      427.04    106.67 o 
 -29   3   2     4342.61     5198.86    210.94 o 
 -27   3   2      109.60      609.97    247.00 o 
 -25   3   2     7603.31     7639.35    212.61 o 
 -23   3   2     2821.86     2786.99     90.22 o 
 -21   3   2     5554.67     5453.47    122.30 o 
 -19   3   2    10396.90    11940.33    216.93 o 
 -17   3   2     6007.73     7042.57    133.07 o 
 -15   3   2      425.37      608.86     66.22 o 
 -13   3   2     9045.26     9125.81    258.55 o 
 -11   3   2     1806.29     1838.87     93.24 o 
  -9   3   2    10807.17    11598.15    285.65 o 
  -7   3   2     8504.24     8251.17    194.06 o 
  -5   3   2        2.35       48.70     52.14 o 
  -3   3   2     7637.48     8559.24    183.61 o 
  -1   3   2    11630.04    12659.65    260.41 o 
   1   3   2    22308.53    20223.42    407.27 o 
   3   3   2     2590.67     3247.21     84.18 o 
   5   3   2     9404.43     9478.44    220.14 o 
   7   3   2     6704.36     7591.77    217.36 o 
   9   3   2      294.62      371.68     80.52 o 
  11   3   2     3587.84     3920.73    155.32 o 
  13   3   2     8160.58     8975.72    220.13 o 
  15   3   2    27818.61    26899.78    410.54 o 
  17   3   2      460.30      471.46     51.96 o 
  19   3   2    10292.81    10250.87    183.98 o 
  21   3   2        3.40       99.29     60.02 o 
  23   3   2     1040.57      914.30     67.36 o 
  25   3   2     6379.33     6735.67    201.80 o 
  27   3   2     1446.42     1493.84    106.66 o 
  29   3   2     4156.01     4715.78    162.54 o 
  31   3   2      937.71      786.96    101.04 o 
  33   3   2      204.83      173.76     68.62 o 
 -32   4   2     3008.28     3764.64    158.28 o 
 -30   4   2     2334.12     2838.76    217.34 o 
 -28   4   2     5442.85     5489.34    188.03 o 
 -26   4   2    11090.00    12512.97    326.92 o 
 -24   4   2    11567.98    11876.76    273.30 o 
 -22   4   2      870.56     1014.76     75.18 o 
 -20   4   2     1056.46     1344.66     69.68 o 
 -18   4   2     4677.46     5071.31    112.41 o 
 -16   4   2     3858.14     3491.60     91.30 o 
 -14   4   2     1237.04     1479.28     61.23 o 
 -12   4   2    18979.94    16261.96    321.05 o 
 -10   4   2    14561.93    16258.81    354.46 o 
  -8   4   2       18.67       65.01     69.71 o 
  -6   4   2       89.45      123.11     65.69 o 
  -4   4   2     4172.47     4219.36    137.63 o 
  -2   4   2      560.16      960.26     81.63 o 
   0   4   2     2020.01     1804.47     87.51 o 
   2   4   2    18004.56    16722.65    451.08 o 
   4   4   2    36566.52    38422.57    931.20 o 
   6   4   2     4781.35     4955.25    168.57 o 
   8   4   2    11064.45    12517.15    295.07 o 
  10   4   2     5234.04     4736.40    109.89 o 
  12   4   2      953.63      806.88     49.30 o 
  14   4   2      715.84      992.00     73.33 o 
  16   4   2     3727.48     3928.36    102.01 o 
  18   4   2     5096.95     4604.44    112.63 o 
  20   4   2      728.52      873.25     71.42 o 
  22   4   2      683.70      747.34    101.95 o 
  24   4   2      694.54      674.73     78.59 o 
  26   4   2     1390.73     1252.58    102.53 o 
  28   4   2        0.71       97.64     71.75 o 
  30   4   2     1688.87     1924.18    117.91 o 
  32   4   2     3274.51     2807.90    192.43 o 
 -31   5   2     3172.11     3003.45    217.97 o 
 -29   5   2      730.50      827.97     71.51 o 
 -27   5   2      423.87      435.04    100.98 o 
 -25   5   2       81.04      245.74     96.03 o 
 -23   5   2        7.78      136.35     70.28 o 
 -21   5   2     4429.58     4003.01    129.67 o 
 -19   5   2        6.30       29.51     59.31 o 
 -17   5   2    15642.91    15717.53    426.45 o 
 -15   5   2    16072.15    15812.86    302.75 o 
 -13   5   2      219.28      262.27     51.65 o 
 -11   5   2      574.03      655.21     58.32 o 
  -9   5   2       13.90      166.12     63.35 o 
  -7   5   2    21313.69    18839.54    369.89 o 
  -5   5   2      726.10      658.05     58.55 o 
  -3   5   2    27228.60    28307.98    549.39 o 
  -1   5   2     2426.91     2499.33     83.91 o 
   1   5   2    25266.28    26080.54    485.81 o 
   3   5   2     5265.15     5002.37    137.39 o 
   5   5   2     3935.72     3539.56    108.74 o 
   7   5   2    20443.43    18909.51    384.13 o 
   9   5   2     2620.47     2428.77     87.75 o 
  11   5   2     4929.04     5118.50    137.45 o 
  13   5   2      268.82      399.42     57.59 o 
  15   5   2     2426.30     2602.57    100.71 o 
  17   5   2    11839.54    11586.46    257.04 o 
  19   5   2    11896.82    11766.51    273.60 o 
  21   5   2      187.48      201.35     67.78 o 
  23   5   2    13499.15    14754.25    364.69 o 
  25   5   2       30.48        7.37     85.17 o 
  27   5   2     2346.55     1852.17     95.10 o 
  29   5   2        3.35       99.47     59.93 o 
 -28   6   2      938.20      916.28    110.67 o 
 -26   6   2     1053.08      616.67     53.73 o 
 -24   6   2     1756.95     1998.92     87.08 o 
 -22   6   2      152.64      400.86     62.52 o 
 -20   6   2     4340.21     4061.39    125.36 o 
 -18   6   2        3.20       54.76     63.64 o 
 -16   6   2      142.18      198.93     69.50 o 
 -14   6   2     2558.52     2708.27    113.00 o 
 -12   6   2      244.14      389.00     74.39 o 
 -10   6   2     7102.17     7058.63    253.59 o 
  -8   6   2     6786.59     6459.48    250.57 o 
  -6   6   2     6800.99     6272.00    204.50 o 
  -4   6   2     2030.45     1871.65    121.15 o 
  -2   6   2    30636.53    29122.07    633.62 o 
   0   6   2    33212.32    32583.59    686.59 o 
   2   6   2     1481.61     2006.12    104.96 o 
   4   6   2     3442.02     3064.55    146.68 o 
   6   6   2      255.12      273.98     65.12 o 
   8   6   2     2335.76     2409.26    111.32 o 
  10   6   2      707.45      900.46     83.78 o 
  12   6   2     2258.64     2469.62    103.23 o 
  14   6   2     1095.79     1148.76     71.84 o 
  16   6   2     1996.18     2155.66     88.08 o 
  18   6   2       68.68      237.88     65.45 o 
  20   6   2       64.90       52.69     61.12 o 
  22   6   2      266.79      331.51     57.19 o 
  24   6   2     1137.65     1149.76     62.77 o 
  26   6   2     1374.24     1240.61     82.95 o 
 -23   7   2       51.93       57.35     73.59 o 
 -21   7   2     2684.73     2899.35    103.10 o 
 -19   7   2      989.70      819.82     64.21 o 
 -17   7   2     1098.54     1361.04     87.06 o 
 -15   7   2     9382.38     8983.13    282.21 o 
 -13   7   2    12076.99    12831.12    380.86 o 
 -11   7   2     5899.18     6151.43    187.12 o 
  -9   7   2      195.54      188.70     98.17 o 
  -7   7   2     5902.94     6341.89    219.19 o 
  -5   7   2      691.77     1111.00    153.76 o 
  -3   7   2     8174.12     8256.80    282.38 o 
  -1   7   2      293.05      572.68     94.32 o 
   1   7   2     1842.34     2288.50    180.49 o 
   3   7   2      548.30      835.57     84.46 o 
   5   7   2     5462.55     5981.35    227.54 o 
   7   7   2      579.78      591.29     91.70 o 
   9   7   2    11852.36    12170.32    418.81 o 
  11   7   2      380.01      483.75     91.43 o 
  13   7   2     6352.45     6063.52    257.13 o 
  15   7   2      420.70      336.75     67.90 o 
  17   7   2     1447.04     1407.70     87.00 o 
  19   7   2      324.75      624.68     92.39 o 
  21   7   2     3425.71     3497.73    131.46 o 
 -16   8   2      566.95      372.22     74.11 o 
 -14   8   2      237.30      173.23     53.12 o 
 -12   8   2      175.82      156.98     56.49 o 
 -10   8   2       35.08       30.42     65.88 o 
  -8   8   2     5147.84     5574.54    324.19 o 
  -6   8   2      359.89      285.78     79.42 o 
  -4   8   2     1356.29     1591.21    105.19 o 
  -2   8   2       20.81       57.26     74.41 o 
   0   8   2     1364.95     1215.10     87.61 o 
   2   8   2       13.87      -61.43     61.43 o 
   4   8   2     1870.31     1784.84    105.72 o 
   6   8   2    13757.65    14158.32    546.68 o 
   8   8   2      501.17      329.29     78.97 o 
  10   8   2      226.92      173.41     78.08 o 
  12   8   2     2652.38     2373.64    188.42 o 
  14   8   2     2977.42     2771.67    144.99 o 
 -37   1   3       46.13       59.07     65.55 o 
 -35   1   3      401.52      455.81     98.46 o 
 -33   1   3     2258.66     3035.15    329.76 o 
 -31   1   3     3517.00     4037.62    194.08 o 
 -29   1   3     1708.96     2387.97    287.45 o 
 -27   1   3      348.84      648.18     84.20 o 
 -25   1   3    25311.06    23092.21    459.73 o 
 -23   1   3    16781.28    16016.42    316.76 o 
 -21   1   3     1213.55     1373.72     60.91 o 
 -19   1   3      581.75      645.70     82.35 o 
 -17   1   3     6142.64     5110.64    148.30 o 
 -15   1   3     2338.62     2363.67     87.07 o 
 -13   1   3    15672.67    15750.99    329.61 o 
 -11   1   3    29373.53    28397.27    647.33 o 
  -9   1   3      133.81      386.72     59.14 o 
  -7   1   3      507.19     1092.73     59.29 o 
  -5   1   3    14459.47    15204.20    310.64 o 
  -3   1   3    71788.87    61002.73   1099.81 o 
  -1   1   3    12845.40    12503.80    254.78 o 
   1   1   3    10607.43     9149.02    191.49 o 
   3   1   3    44442.02    42816.49    847.75 o 
   5   1   3     7134.24     8124.90    176.74 o 
   7   1   3    11993.76     9874.59    205.04 o 
   9   1   3     9914.29    10604.34    220.28 o 
  11   1   3    32195.75    29295.20    592.07 o 
  13   1   3      946.15     1023.45     75.88 o 
  15   1   3    41181.74    41651.53   1009.61 o 
  17   1   3     3474.40     2581.64     99.16 o 
  19   1   3    20234.41    20377.09    452.89 o 
  21   1   3      120.58       91.68     64.07 o 
  23   1   3      674.31      647.05     79.78 o 
  25   1   3     1919.54     2156.57    121.18 o 
  27   1   3      543.05      596.90     93.42 o 
  29   1   3      617.47      635.01     88.51 o 
  31   1   3      760.29      728.31     91.82 o 
  33   1   3     3692.40     3923.34    145.34 o 
  35   1   3      124.18      128.18     74.09 o 
 -36   2   3        7.77       63.32     88.77 o 
 -34   2   3     1483.23     1735.88    138.48 o 
 -32   2   3      567.10      833.70    115.17 o 
 -30   2   3      735.51     1148.54    207.52 o 
 -28   2   3      853.66     1006.63     93.14 o 
 -26   2   3        1.07      351.16    111.71 o 
 -24   2   3    10878.23    11346.28    236.34 o 
 -22   2   3     5052.35     5126.05    126.39 o 
 -20   2   3    26541.09    24832.56    427.03 o 
 -18   2   3     3899.75     3584.37    108.41 o 
 -16   2   3     7887.78    10031.34    332.90 o 
 -14   2   3     3205.88     2732.78    152.18 o 
 -12   2   3    15235.61    15989.86    381.36 o 
 -10   2   3    29958.74    27936.87    634.16 o 
  -8   2   3       24.94       76.89     49.79 o 
  -6   2   3    72956.84    64168.71   1279.74 o 
  -4   2   3    47577.18    50036.64   1186.13 o 
  -2   2   3     1833.79     1788.43     75.42 o 
   0   2   3    19130.60    16728.59    361.14 o 
   2   2   3     1889.78     2294.39     70.40 o 
   4   2   3    11526.16    13197.45    276.15 o 
   6   2   3    13500.34    11563.55    297.97 o 
   8   2   3     9206.31    11006.87    291.20 o 
  10   2   3    22045.51    22679.88    608.10 o 
  12   2   3     2710.43     3409.58    152.62 o 
  14   2   3     9775.44    11390.88    342.30 o 
  16   2   3       47.97       48.96     50.99 o 
  18   2   3     3850.36     4412.80    107.93 o 
  20   2   3       63.66      155.95     58.44 o 
  22   2   3      498.25      520.49     73.05 o 
  24   2   3     3573.89     3815.24    172.55 o 
  26   2   3     1266.68     1632.53    101.75 o 
  28   2   3      337.95      752.74     86.43 o 
  30   2   3     2538.63     2668.30    115.77 o 
  32   2   3      310.93      377.49     72.06 o 
  34   2   3     4289.13     3466.73    186.68 o 
 -35   3   3      823.45      815.53    106.54 o 
 -33   3   3     9247.83     9047.10    349.11 o 
 -31   3   3     2244.04     2452.14    265.94 o 
 -29   3   3     5840.01     6328.56    229.54 o 
 -27   3   3       11.85       64.52     75.33 o 
 -25   3   3     5096.46     5433.02    183.02 o 
 -23   3   3     4077.98     4087.56    105.67 o 
 -21   3   3       13.49        2.50     53.06 o 
 -19   3   3    32617.77    31004.01    513.66 o 
 -17   3   3    18826.04    17793.65    307.31 o 
 -15   3   3       15.17       68.17     66.74 o 
 -13   3   3     3171.65     2760.48    116.10 o 
 -11   3   3    53764.66    55876.63   1249.72 o 
  -9   3   3      275.55      189.14     57.26 o 
  -7   3   3     3440.75     2969.38     84.62 o 
  -5   3   3      316.93      641.90     50.36 o 
  -3   3   3     7451.62     5313.77    151.31 o 
  -1   3   3     2025.98     2626.78    100.93 o 
   1   3   3      692.76      842.34     50.61 o 
   3   3   3    16268.34    15911.19    327.72 o 
   5   3   3    13998.40    11197.83    293.97 o 
   7   3   3     1834.65     1404.69     91.82 o 
   9   3   3     2271.05     3217.89    137.09 o 
  11   3   3     5816.00     6101.69    197.57 o 
  13   3   3    11962.57    11495.04    227.31 o 
  15   3   3    23263.78    21579.66    334.64 o 
  17   3   3     7328.00     7075.76    136.91 o 
  19   3   3    18059.00    17854.76    313.56 o 
  21   3   3      700.52      864.27     60.36 o 
  23   3   3      515.24      604.00     62.72 o 
  25   3   3     5409.54     5982.67    179.41 o 
  27   3   3       66.25       91.04     89.49 o 
  29   3   3      694.92     1142.53    120.82 o 
  31   3   3     1093.17     1115.90    129.69 o 
  33   3   3       76.67        1.02    136.17 o 
 -34   4   3      152.98      151.00    145.22 o 
 -32   4   3      323.38      869.74    200.82 o 
 -30   4   3     9704.57    10619.99    300.66 o 
 -28   4   3      709.74     1502.97    192.92 o 
 -26   4   3     7307.45     7543.77    215.91 o 
 -24   4   3     3414.40     3887.42    234.25 o 
 -22   4   3     4638.93     4419.57    123.55 o 
 -20   4   3     5430.29     5263.42    118.35 o 
 -18   4   3      812.66      831.49     57.05 o 
 -16   4   3    33122.29    32158.41    550.68 o 
 -14   4   3     5556.61     5937.23    145.57 o 
 -12   4   3    13037.70    13558.83    288.25 o 
 -10   4   3     8173.54     7949.74    212.57 o 
  -8   4   3     6555.77     6652.96    218.59 o 
  -6   4   3    14571.25    16039.90    407.33 o 
  -4   4   3     2877.34     3644.05    125.31 o 
  -2   4   3     1797.10     2136.61     89.34 o 
   0   4   3    12529.30    13656.53    373.25 o 
   2   4   3     3653.87     3294.66    130.17 o 
   4   4   3      173.22      398.04     75.37 o 
   6   4   3     5897.55     6363.04    217.10 o 
   8   4   3    16521.78    15621.30    431.76 o 
  10   4   3     2197.96     2471.41     79.76 o 
  12   4   3     3700.97     3436.91     87.30 o 
  14   4   3      928.06     1206.44     58.68 o 
  16   4   3    11348.83    10902.46    199.38 o 
  18   4   3     3183.58     2998.55     95.12 o 
  20   4   3     6705.79     6784.99    173.23 o 
  22   4   3        8.03      -21.63     71.67 o 
  24   4   3       16.93       40.12     70.39 o 
  26   4   3     3779.12     3923.18    154.52 o 
  28   4   3     2634.62     3072.57    120.02 o 
  30   4   3     1051.33     1179.50    104.29 o 
 -31   5   3      712.75      670.46    172.36 o 
 -29   5   3       10.87      158.36     83.54 o 
 -27   5   3     4451.35     4759.37    157.65 o 
 -25   5   3     2338.71     2196.34     95.68 o 
 -23   5   3      281.96      413.60     71.27 o 
 -21   5   3      569.63      663.95     66.76 o 
 -19   5   3     2482.20     2626.30    130.48 o 
 -17   5   3    13922.12    13639.28    346.69 o 
 -15   5   3    31693.10    29622.89    581.07 o 
 -13   5   3        2.60       96.56     51.64 o 
 -11   5   3      664.98      758.27     58.46 o 
  -9   5   3     5076.31     4260.31    108.13 o 
  -7   5   3      238.46      130.29     65.91 o 
  -5   5   3     5881.90     5535.21    133.43 o 
  -3   5   3     1604.56     1985.67    106.09 o 
  -1   5   3    10395.38     9472.57    195.24 o 
   1   5   3    15943.46    13753.58    298.12 o 
   3   5   3      111.15      212.29     54.22 o 
   5   5   3      326.61      399.23     69.67 o 
   7   5   3       22.88      156.23     69.36 o 
   9   5   3     5601.54     4982.42    133.51 o 
  11   5   3        5.84      242.89     62.03 o 
  13   5   3       16.70        3.70     53.40 o 
  15   5   3    10671.24    10427.04    229.76 o 
  17   5   3     2630.70     3033.15    126.89 o 
  19   5   3       36.79      261.52     76.32 o 
  21   5   3      245.93      411.64     65.64 o 
  23   5   3       11.57       90.70    108.42 o 
  25   5   3     1395.48     1368.58     98.37 o 
  27   5   3      445.14      492.37     74.51 o 
 -28   6   3      697.44      685.43     69.95 o 
 -26   6   3      524.60      481.43     52.98 o 
 -24   6   3      280.44      704.71     68.12 o 
 -22   6   3      654.63      814.78     80.52 o 
 -20   6   3      386.49      434.82     65.92 o 
 -18   6   3     1578.16     1640.52     83.24 o 
 -16   6   3      285.94      324.97     71.53 o 
 -14   6   3      375.44      501.37     71.83 o 
 -12   6   3     5455.33     5590.82    184.52 o 
 -10   6   3       38.89      123.30     81.33 o 
  -8   6   3     2762.46     3005.95    186.88 o 
  -6   6   3     3618.24     3518.27    170.35 o 
  -4   6   3     1948.46     1884.66     99.17 o 
  -2   6   3    28018.98    27112.76    748.09 o 
   0   6   3      284.38      681.77     78.14 o 
   2   6   3    19660.13    19471.78    555.07 o 
   4   6   3      294.30      254.89     79.81 o 
   6   6   3     7553.49     7021.21    226.67 o 
   8   6   3      157.60      208.64     76.77 o 
  10   6   3    11352.10    11733.54    308.08 o 
  12   6   3      807.91     1046.88     95.01 o 
  14   6   3     4202.66     4018.41    126.95 o 
  16   6   3      115.75      167.16     70.73 o 
  18   6   3       72.07       36.36     57.66 o 
  20   6   3      153.94       53.83     58.20 o 
  22   6   3      209.08      245.02     49.92 o 
  24   6   3     2439.30     2673.02    152.22 o 
 -23   7   3     3932.77     3530.87    105.13 o 
 -21   7   3     5030.94     4773.73    134.81 o 
 -19   7   3       38.13       71.36     88.80 o 
 -17   7   3        8.58       75.86     59.25 o 
 -15   7   3      211.76      300.70     68.57 o 
 -13   7   3     1093.58     1268.37     86.31 o 
 -11   7   3      231.28      480.99     74.46 o 
  -9   7   3     2232.07     2287.13    134.89 o 
  -7   7   3    13422.76    14766.42    509.45 o 
  -5   7   3     1888.08     2085.05    145.39 o 
  -3   7   3     1734.88     1986.83    206.54 o 
  -1   7   3      800.40      889.23    142.83 o 
   1   7   3     1654.16     1908.58    191.68 o 
   3   7   3     4934.12     5515.06    270.67 o 
   5   7   3     4199.28     4159.92    178.61 o 
   7   7   3     4724.73     4966.08    204.37 o 
   9   7   3     2305.66     2373.84    116.34 o 
  11   7   3     3095.86     3286.80    190.04 o 
  13   7   3       72.56      167.81     62.86 o 
  15   7   3      129.51      364.70     89.72 o 
  17   7   3      553.11      574.40     95.06 o 
  19   7   3     1161.08     1147.22    101.15 o 
 -16   8   3       33.81      -64.53     64.53 o 
 -14   8   3       15.18      -16.37     54.15 o 
 -12   8   3        3.80        5.93     53.69 o 
 -10   8   3     2755.37     3054.34    134.28 o 
  -8   8   3       19.39       67.11     83.46 o 
  -6   8   3      577.97      797.47    140.23 o 
  -4   8   3     5335.14     4813.03    248.18 o 
  -2   8   3      787.58      663.31    177.89 o 
   0   8   3     1338.08     1520.22    183.74 o 
   2   8   3      685.31      758.33     73.47 o 
   4   8   3      494.17      547.36     69.07 o 
   8   8   3      218.11      144.56     67.12 o 
  10   8   3      299.98      237.95     60.41 o 
  12   8   3      744.99      744.92     76.62 o 
 -38   0   4    10703.82    10445.19    533.24 o 
 -36   0   4     2878.53     2862.28    176.51 o 
 -34   0   4     1904.74     1779.63    182.94 o 
 -32   0   4       71.40      145.47    116.73 o 
 -30   0   4       39.86       89.14    118.17 o 
 -28   0   4     6067.85     5304.11    282.90 o 
 -26   0   4      822.41      832.79    107.70 o 
 -24   0   4    74245.81    69372.14   1782.98 o 
 -22   0   4    16864.68    16271.55    407.81 o 
 -20   0   4     1721.14     1581.51    126.86 o 
 -18   0   4    11558.84    11717.75    372.82 o 
 -16   0   4    29149.61    24792.70    659.04 o 
 -14   0   4    10535.85    11551.86    366.21 o 
 -12   0   4     1923.93     2184.75    119.59 o 
 -10   0   4    43105.01    44153.07   1399.57 o 
  -8   0   4    12196.42    12469.39    414.55 o 
  -6   0   4    45806.02    45017.24   1271.84 o 
  -4   0   4     7062.71     6038.04    189.54 o 
  -2   0   4   321591.44   305653.03   9567.83 o 
   0   0   4        4.91      138.85     56.80 o 
   2   0   4    20272.52    21201.34    548.16 o 
   4   0   4    14406.16    13046.00    350.61 o 
   6   0   4    53711.54    51737.84   1321.17 o 
   8   0   4     8616.50     9059.96    263.16 o 
  10   0   4     1256.09     1191.74     92.92 o 
  12   0   4    35831.57    36726.14    957.57 o 
  14   0   4    23323.43    24895.56    665.26 o 
  16   0   4    13295.98    14176.18    439.62 o 
  18   0   4    12707.01    10118.82    266.07 o 
  20   0   4    30647.97    28517.21    893.67 o 
  22   0   4     1051.28      964.41    107.20 o 
  24   0   4     1823.17     1869.24    129.44 o 
  26   0   4     3848.60     4081.03    302.06 o 
  28   0   4     6666.43     6474.03    383.18 o 
  30   0   4      384.96      513.90    162.93 o 
  32   0   4       31.53      -30.09    171.73 o 
  34   0   4     5198.54     5256.16    211.06 o 
 -37   1   4       52.11      217.03    152.90 o 
 -35   1   4     2658.65     2230.35    103.75 o 
 -33   1   4     2961.75     3677.60    193.30 o 
 -31   1   4      167.39      420.61    113.66 o 
 -29   1   4     3948.93     4500.22    385.80 o 
 -27   1   4    12200.52    11730.25    282.10 o 
 -25   1   4      134.63      767.60    142.91 o 
 -23   1   4      320.30      759.62     84.36 o 
 -21   1   4      798.88      606.60     54.54 o 
 -19   1   4     1174.58     1456.63     98.43 o 
 -17   1   4     3954.11     3307.19    120.59 o 
 -15   1   4       14.39      295.10     59.70 o 
 -13   1   4    24896.25    26108.74    601.17 o 
 -11   1   4     9689.63     9488.13    224.55 o 
  -9   1   4     6874.09     6157.69    159.95 o 
  -7   1   4    24208.16    26648.95    538.99 o 
  -5   1   4    15871.27    16408.66    335.66 o 
  -3   1   4     1786.61     1757.17     55.88 o 
  -1   1   4    34029.49    33001.55    624.97 o 
   1   1   4    51040.15    52053.02   1028.93 o 
   3   1   4     1400.82     1464.35     69.07 o 
   5   1   4    12428.41    12717.79    267.42 o 
   7   1   4     4018.83     3577.33    121.32 o 
   9   1   4     1612.54     1697.36     71.37 o 
  11   1   4      246.61      707.79     64.89 o 
  13   1   4    16058.34    16524.48    372.07 o 
  15   1   4     1740.02     1899.47    115.89 o 
  17   1   4      697.79     1161.74     69.37 o 
  19   1   4     3416.91     3496.01    114.09 o 
  21   1   4      273.58      554.64     72.61 o 
  23   1   4      126.90      138.06     72.58 o 
  25   1   4     5274.20     5267.14    182.48 o 
  27   1   4      115.07      176.20     88.26 o 
  29   1   4       20.46       76.16     74.30 o 
  31   1   4      576.38      541.15     88.93 o 
  33   1   4     2076.01     2064.76     98.36 o 
 -36   2   4     2848.25     2841.57    114.35 o 
 -34   2   4       87.70       92.93     92.40 o 
 -32   2   4     6443.47     6280.41    199.88 o 
 -30   2   4     8586.22     8952.52    262.60 o 
 -28   2   4      197.90      392.25     96.38 o 
 -26   2   4       10.36      275.88     65.81 o 
 -24   2   4     1457.84     2008.22     96.65 o 
 -22   2   4     1251.73     1372.60     70.71 o 
 -20   2   4     6554.70     6861.19    162.37 o 
 -18   2   4    12563.92    12048.81    325.21 o 
 -16   2   4    27593.85    30290.72    803.44 o 
 -14   2   4      107.32      143.27     83.97 o 
 -12   2   4      250.23      516.64     73.81 o 
 -10   2   4    44510.67    44019.04    993.04 o 
  -8   2   4     6581.15     6219.49    153.70 o 
  -6   2   4      627.54      524.34     43.16 o 
  -4   2   4    63168.95    58958.30   1393.55 o 
  -2   2   4    73867.86    77402.07   1827.25 o 
   0   2   4     6878.02     6461.04    152.47 o 
   2   2   4    23638.23    22504.93    454.70 o 
   4   2   4    64399.82    58326.80   1292.58 o 
   6   2   4    77882.09    84721.10   1997.25 o 
   8   2   4     4020.77     4450.88    152.07 o 
  10   2   4      928.75      896.44     99.94 o 
  12   2   4    24210.90    23408.78    633.58 o 
  14   2   4    11793.67    11519.44    346.88 o 
  16   2   4       12.88       26.17     51.03 o 
  18   2   4    12928.48    13414.68    247.12 o 
  20   2   4    14106.16    14299.98    285.32 o 
  22   2   4      100.14      243.24    109.96 o 
  24   2   4     1296.35     1313.80     93.93 o 
  26   2   4     2151.91     2213.75    104.59 o 
  28   2   4     7124.85     7751.46    242.81 o 
  30   2   4      458.46      491.98     59.89 o 
  32   2   4      332.05      337.75     88.39 o 
  34   2   4     1909.11     1317.58    232.21 o 
 -35   3   4     1229.31      705.71    253.78 o 
 -33   3   4     1592.95     1938.00    235.16 o 
 -31   3   4     3798.93     3951.08    146.78 o 
 -29   3   4     8505.57     9014.29    230.13 o 
 -27   3   4      535.31      828.17     84.26 o 
 -25   3   4     5760.63     5969.91    169.35 o 
 -23   3   4      249.77      542.88     73.62 o 
 -21   3   4      376.14      470.43     56.83 o 
 -19   3   4     5280.28     5020.89    112.90 o 
 -17   3   4    11077.81    10989.41    191.18 o 
 -15   3   4     7654.90     7303.79    242.16 o 
 -13   3   4     7453.12     7995.95    233.72 o 
 -11   3   4    50028.52    53308.47   1275.77 o 
  -9   3   4        6.87      164.30     44.63 o 
  -7   3   4    12137.85    12280.26    292.00 o 
  -5   3   4     4677.68     4260.59    121.13 o 
  -3   3   4     1891.89     1528.12     77.05 o 
  -1   3   4      459.72      989.31     66.31 o 
   1   3   4    11652.64    12431.89    289.23 o 
   3   3   4     6655.59     8085.83    201.37 o 
   5   3   4       17.31      104.01     67.66 o 
   7   3   4    24394.35    26727.97    657.41 o 
   9   3   4     6513.87     6104.81    195.58 o 
  11   3   4     5929.24     6558.56    211.75 o 
  13   3   4       27.07       93.10     50.70 o 
  15   3   4        3.18      196.02     49.97 o 
  17   3   4      114.46      177.10     51.99 o 
  19   3   4      873.01      905.24     60.96 o 
  21   3   4     1371.82     1400.69     70.77 o 
  23   3   4      940.21     1007.72     81.48 o 
  25   3   4    12262.35    13058.75    338.50 o 
  27   3   4     1961.33     1731.48    110.59 o 
  29   3   4      964.32     1044.07    104.99 o 
  31   3   4      415.72      387.69     76.87 o 
 -34   4   4      457.03      258.81     72.84 o 
 -32   4   4     1237.50     1473.70    230.79 o 
 -30   4   4        0.60      470.57    150.36 o 
 -28   4   4      970.01     1110.18    116.48 o 
 -26   4   4      618.94     1083.95    166.89 o 
 -24   4   4     4857.16     5270.09    153.59 o 
 -22   4   4      736.19      980.08     63.34 o 
 -20   4   4      165.60      223.07     55.91 o 
 -18   4   4    15607.44    14593.88    267.43 o 
 -16   4   4     3561.02     3326.37    103.01 o 
 -14   4   4      299.21      538.04     49.94 o 
 -12   4   4    11002.08    11261.56    245.44 o 
 -10   4   4     1599.87     1935.02     89.33 o 
  -8   4   4     6545.63     6471.64    211.29 o 
  -6   4   4      236.44      358.69     71.50 o 
  -4   4   4     1898.44     1356.20     73.17 o 
  -2   4   4     7950.00     7014.54    272.66 o 
   0   4   4     6702.13     7350.12    220.78 o 
   2   4   4     1244.41     1403.49     92.07 o 
   4   4   4      501.50      617.69     91.87 o 
   6   4   4       89.09      171.95     72.91 o 
   8   4   4     4058.82     4133.22    109.47 o 
  10   4   4     5427.99     4673.53    104.00 o 
  12   4   4    42338.31    41330.56    659.16 o 
  14   4   4     6430.43     6371.09    129.84 o 
  16   4   4       42.99      153.37     55.19 o 
  18   4   4     1205.35     1285.53     71.68 o 
  20   4   4     1181.93     1501.35     99.39 o 
  22   4   4        7.43      240.63     74.52 o 
  24   4   4      502.99      350.44     78.64 o 
  26   4   4     1437.93     1835.05    163.90 o 
  28   4   4     1161.09     1174.91     78.74 o 
  30   4   4       30.28      -70.68     70.68 o 
 -31   5   4       56.93      234.50     62.30 o 
 -29   5   4     4568.57     4618.64    149.45 o 
 -27   5   4       86.90      329.17     81.27 o 
 -25   5   4       87.31      193.80     79.32 o 
 -23   5   4     3102.54     3521.07    119.83 o 
 -21   5   4     3973.10     3811.00    125.56 o 
 -19   5   4        2.72      131.98     66.64 o 
 -17   5   4     6653.09     7137.67    165.37 o 
 -15   5   4     2703.30     3055.81    131.24 o 
 -13   5   4        6.67      101.40     49.45 o 
 -11   5   4     2803.16     2780.63     93.23 o 
  -9   5   4        7.32      134.09     55.18 o 
  -7   5   4    16941.24    14551.75    281.02 o 
  -5   5   4     3358.40     3200.47     93.15 o 
  -3   5   4     8893.14     8545.22    195.41 o 
  -1   5   4    11781.45    11417.07    262.42 o 
   1   5   4        6.40      165.89     56.71 o 
   3   5   4    11099.36     9669.35    206.93 o 
   5   5   4      555.42      817.72     62.24 o 
   7   5   4    14764.97    13716.71    289.00 o 
   9   5   4     1097.32     1279.17     66.92 o 
  11   5   4     3076.82     3382.65    111.42 o 
  13   5   4     1846.76     2241.24     88.15 o 
  15   5   4     5013.50     4917.32    137.26 o 
  17   5   4     4839.50     5122.85    142.78 o 
  19   5   4      669.91      836.85     81.24 o 
  21   5   4     6663.26     6843.21    183.43 o 
  23   5   4      945.02      865.17     68.78 o 
  25   5   4        0.87       44.05     79.43 o 
  27   5   4      851.16     1071.22     92.45 o 
 -28   6   4       23.82       45.13     59.62 o 
 -26   6   4        9.28       73.36     55.78 o 
 -24   6   4     6778.60     6774.12    172.75 o 
 -22   6   4     3491.49     3137.98    108.19 o 
 -20   6   4     7079.49     7534.16    212.54 o 
 -18   6   4     2611.79     2457.40    109.04 o 
 -16   6   4     4619.14     5192.60    161.71 o 
 -14   6   4      155.10      122.65     70.43 o 
 -12   6   4     3485.79     3803.44    148.08 o 
 -10   6   4      561.69      533.12     84.34 o 
  -8   6   4     4138.24     3808.24    156.77 o 
  -6   6   4    10191.40    10998.10    247.02 o 
  -4   6   4     1385.68     1242.82     90.26 o 
  -2   6   4      445.24      744.08     73.63 o 
   0   6   4     2850.90     2721.24    130.23 o 
   2   6   4    19583.01    18935.81    481.87 o 
   4   6   4        2.65       -0.01     91.02 o 
   6   6   4      670.76      749.95    113.85 o 
   8   6   4      101.27      267.30     76.68 o 
  10   6   4      422.39      541.12     82.36 o 
  12   6   4      801.85      976.63     77.63 o 
  14   6   4     2894.40     3200.38    148.37 o 
  16   6   4     4190.79     4319.99    134.99 o 
  18   6   4      757.93      809.18     67.27 o 
  20   6   4      437.61      491.80     58.52 o 
  22   6   4      715.01      531.90     55.04 o 
  24   6   4     3166.78     3323.19    183.59 o 
 -23   7   4        1.75      136.04     75.69 o 
 -21   7   4     1013.17      971.22     73.75 o 
 -19   7   4     2196.04     2387.21     98.95 o 
 -17   7   4     1455.83     1637.45     83.29 o 
 -15   7   4     1310.63     1378.86     79.65 o 
 -13   7   4     4211.74     3976.21    143.43 o 
 -11   7   4     3740.40     4113.08    218.09 o 
  -9   7   4     4246.55     4107.34    169.70 o 
  -7   7   4     8896.13     9152.79    323.88 o 
  -5   7   4       51.20       76.33    107.33 o 
  -3   7   4     4363.06     4623.13    176.35 o 
  -1   7   4     1428.80     1845.08    124.47 o 
   1   7   4     2063.00     2211.92    173.64 o 
   3   7   4     9051.18     9636.72    375.83 o 
   5   7   4     2130.12     1828.90    114.72 o 
   7   7   4     3146.80     3309.23    137.30 o 
   9   7   4      495.45      462.66     99.43 o 
  11   7   4     7286.88     7533.30    231.87 o 
  13   7   4      118.53      188.12     60.39 o 
  15   7   4     2979.92     2876.00    109.86 o 
  17   7   4     3384.99     3449.76    130.81 o 
  19   7   4     2565.82     2737.04    154.20 o 
 -16   8   4      882.40      936.16    148.74 o 
 -14   8   4     4058.49     3791.39    131.73 o 
 -12   8   4     6087.41     5827.53    201.47 o 
 -10   8   4        5.23       32.57     53.62 o 
  -8   8   4     1356.39     1226.62    134.12 o 
  -6   8   4     1757.56     1926.83    211.24 o 
  -4   8   4     2532.98     2704.80    188.94 o 
  -2   8   4      815.60      967.33    267.97 o 
   0   8   4       50.19      223.34    102.72 o 
   2   8   4     3669.04     3717.98    193.92 o 
   4   8   4     2535.76     2701.26    118.38 o 
   6   8   4     2028.11     2041.32     97.32 o 
   8   8   4      628.85      750.78     61.86 o 
  10   8   4       12.74       21.61     54.76 o 
  12   8   4      228.21      388.26     67.03 o 
 -37   1   5     4825.78     4732.24    194.79 o 
 -35   1   5        7.17      177.19     73.64 o 
 -33   1   5     3305.02     3576.86    162.30 o 
 -31   1   5      219.57      856.70    226.58 o 
 -29   1   5     8192.92     8249.40    348.34 o 
 -27   1   5     5391.51     6017.50    310.97 o 
 -25   1   5      252.66      413.20     66.38 o 
 -23   1   5    16619.76    14653.45    264.65 o 
 -21   1   5      885.07      936.88     56.67 o 
 -19   1   5    11210.21    11221.65    290.31 o 
 -17   1   5    28204.96    26854.84    577.38 o 
 -15   1   5    88377.35    88520.41   2112.95 o 
 -13   1   5     2261.32     1799.63     91.13 o 
 -11   1   5     1846.44     2681.91    100.99 o 
  -9   1   5     6965.41     8977.32    211.77 o 
  -7   1   5    48911.14    50764.96   1013.31 o 
  -5   1   5     4010.37     3687.43     98.76 o 
  -3   1   5     2040.32     3103.05     80.63 o 
  -1   1   5    78745.05    78259.84   1470.98 o 
   1   1   5    11614.96    13886.22    287.50 o 
   3   1   5     1965.07     2317.98     92.46 o 
   5   1   5    22891.50    21480.27    435.96 o 
   7   1   5     4358.34     3685.06    104.24 o 
   9   1   5       82.13      123.94     51.45 o 
  11   1   5     2025.04     2475.71     98.31 o 
  13   1   5     1586.79     1426.19     93.14 o 
  15   1   5    11528.09    10692.35    301.01 o 
  17   1   5      230.68       96.02     57.55 o 
  19   1   5     3640.66     3445.88    169.72 o 
  21   1   5    17756.98    16801.96    378.49 o 
  23   1   5       39.42      111.74     80.82 o 
  25   1   5       11.75       86.69     94.18 o 
  27   1   5     2696.62     2951.19    135.61 o 
  29   1   5     4632.31     4578.87    158.75 o 
  31   1   5       27.81      198.45     79.40 o 
  33   1   5       71.00       32.54     59.34 o 
 -38   2   5        0.33      211.89    223.26 o 
 -36   2   5        3.51      144.02     97.98 o 
 -34   2   5     3704.14     4682.87    228.05 o 
 -32   2   5       32.04      381.71    101.55 o 
 -30   2   5     1659.86     2208.00    144.58 o 
 -28   2   5     1229.66     1241.99    101.00 o 
 -26   2   5     8200.90     7811.67    170.88 o 
 -24   2   5     3051.94     3419.64    174.98 o 
 -22   2   5      327.79      504.53     59.02 o 
 -20   2   5    16750.47    15816.89    305.13 o 
 -18   2   5     6743.42     8490.22    275.07 o 
 -16   2   5      735.88      809.51     98.49 o 
 -14   2   5    10472.36    11479.54    288.99 o 
 -12   2   5     1174.69     2122.26     91.41 o 
 -10   2   5      114.42      280.94     49.19 o 
  -8   2   5      466.23      283.53     50.46 o 
  -6   2   5      575.98      703.76     43.71 o 
  -4   2   5     5826.07     5704.14    137.96 o 
  -2   2   5    32188.05    31041.48    742.15 o 
   0   2   5    42340.21    40596.22    805.07 o 
   2   2   5    26895.19    30409.83    609.57 o 
   4   2   5    48162.69    49909.62   1045.14 o 
   6   2   5    18285.71    19730.90    490.59 o 
   8   2   5     8687.31     8907.21    250.98 o 
  10   2   5     1344.08     1826.72    115.53 o 
  12   2   5     1485.79     1524.02    114.18 o 
  14   2   5     6312.67     5570.58    126.38 o 
  16   2   5     5474.17     5912.80    129.79 o 
  18   2   5     3188.50     3865.47    109.11 o 
  20   2   5    17097.99    16706.92    458.67 o 
  22   2   5    14449.90    14131.79    337.89 o 
  24   2   5      212.10      288.65     78.61 o 
  26   2   5       15.17        6.61     79.13 o 
  28   2   5     5184.75     4565.95    165.69 o 
  30   2   5     3967.44     3923.04    138.47 o 
  32   2   5      174.54       75.76     84.22 o 
 -35   3   5     4973.54     4981.49    191.00 o 
 -33   3   5     1045.43     1034.46     95.14 o 
 -31   3   5      802.37     1164.32    161.02 o 
 -29   3   5     2577.48     3392.02    239.77 o 
 -27   3   5      163.68      367.01    159.21 o 
 -25   3   5      207.09      369.03     69.54 o 
 -23   3   5     3381.13     2813.86     94.12 o 
 -21   3   5     3770.01     3741.38     93.50 o 
 -19   3   5      443.76      395.00     48.98 o 
 -17   3   5      306.39      565.32     73.08 o 
 -15   3   5     6765.19     7069.41    220.19 o 
 -13   3   5      190.31      166.52     80.43 o 
 -11   3   5      854.90      960.82     80.76 o 
  -9   3   5    60442.44    57624.54   1275.97 o 
  -7   3   5    27919.22    29316.51    758.38 o 
  -5   3   5      250.02      461.23     54.72 o 
  -3   3   5     2079.23     2169.60     99.51 o 
  -1   3   5     6036.65     4683.99    154.64 o 
   1   3   5      432.98      515.75     64.86 o 
   3   3   5     8139.12     8707.85    216.69 o 
   5   3   5    54123.05    54857.66   1313.50 o 
   7   3   5    36071.24    38061.87    924.39 o 
   9   3   5    19955.46    21483.63    544.72 o 
  11   3   5     2290.11     2972.72     95.92 o 
  13   3   5    14377.63    11559.39    193.32 o 
  15   3   5    12804.55    13472.94    226.31 o 
  17   3   5      227.64      295.69     53.70 o 
  19   3   5      248.18      222.39     52.59 o 
  21   3   5     3605.93     3541.69    141.00 o 
  23   3   5     1505.92     1701.81     93.84 o 
  25   3   5        2.90      140.42     75.43 o 
  27   3   5     2385.73     2580.29    118.98 o 
  29   3   5      261.21      423.46     97.64 o 
  31   3   5      306.16      269.78     68.30 o 
 -34   4   5       31.94      183.29     73.79 o 
 -32   4   5     2921.51     2909.44    180.39 o 
 -30   4   5       71.75       64.42     68.50 o 
 -28   4   5    12653.37    12634.96    348.42 o 
 -26   4   5     3045.22     3181.77    128.78 o 
 -24   4   5     9886.17    10670.00    260.21 o 
 -22   4   5     2772.35     2835.15     88.43 o 
 -20   4   5     1520.28     1511.09     60.86 o 
 -18   4   5     4630.14     3783.32     94.39 o 
 -16   4   5     2448.27     2525.71     73.18 o 
 -14   4   5    12782.61    12134.18    224.95 o 
 -12   4   5      242.22      316.55     55.40 o 
 -10   4   5    32183.90    31511.46    606.92 o 
  -8   4   5       21.20       70.95     77.73 o 
  -6   4   5    40397.14    38135.12    995.55 o 
  -4   4   5     5216.91     5853.51    304.23 o 
  -2   4   5    36989.45    36941.02   1315.23 o 
   0   4   5     8840.58     9946.74    284.89 o 
   2   4   5       17.42      184.60     78.46 o 
   4   4   5       11.19       80.44     76.78 o 
   6   4   5      108.47      548.73     62.26 o 
   8   4   5     4952.96     4794.07    121.27 o 
  10   4   5      138.89      143.63     51.61 o 
  12   4   5    13583.91    13846.97    238.84 o 
  14   4   5     1841.11     1794.31     69.07 o 
  16   4   5       41.97      -45.87     57.48 o 
  18   4   5      428.61      528.18     72.71 o 
  20   4   5    10782.17    11466.79    282.81 o 
  22   4   5     9005.77     8924.48    226.68 o 
  24   4   5      146.27      235.29     67.30 o 
  26   4   5     2082.45     2366.93    111.53 o 
  28   4   5      407.60      404.02     61.58 o 
  30   4   5      480.41      417.85     88.08 o 
 -31   5   5     1033.33      835.56     62.14 o 
 -29   5   5      173.31      269.44     88.62 o 
 -27   5   5       33.07       97.91     70.39 o 
 -25   5   5     8588.54     7818.94    217.70 o 
 -23   5   5     5986.54     6253.37    206.39 o 
 -21   5   5     1080.65     1144.63     73.82 o 
 -19   5   5      864.60     1056.56     92.05 o 
 -17   5   5      928.11     1235.72     71.93 o 
 -15   5   5     1942.84     2297.26    104.03 o 
 -13   5   5     5695.84     5661.71    136.64 o 
 -11   5   5      173.71      162.29     53.60 o 
  -9   5   5     5730.24     5338.76    121.85 o 
  -7   5   5     7778.92     7334.94    160.87 o 
  -5   5   5     4400.03     3714.54    112.46 o 
  -3   5   5     3177.97     2994.35    104.66 o 
  -1   5   5      390.38      531.85     62.35 o 
   1   5   5    14927.84    13904.88    280.69 o 
   3   5   5       42.74      138.74     57.70 o 
   5   5   5      785.81      846.14     65.90 o 
   7   5   5     1270.88     1334.43     95.01 o 
   9   5   5     9781.45     9398.08    211.29 o 
  11   5   5    14171.05    13375.50    270.61 o 
  13   5   5     1410.27     1517.17    104.73 o 
  15   5   5      503.01      595.66     85.23 o 
  17   5   5       52.31      324.31     95.72 o 
  19   5   5     1306.95     1216.54     78.55 o 
  21   5   5      201.06      227.74     75.43 o 
  23   5   5     2439.17     2212.06     90.07 o 
  25   5   5     4304.04     3895.04    189.68 o 
  27   5   5     7748.26     6505.08    213.94 o 
 -28   6   5     1421.16     1504.56     84.70 o 
 -26   6   5      465.52      588.07     59.63 o 
 -24   6   5      779.04     1038.73     92.30 o 
 -22   6   5      116.34      313.07     64.96 o 
 -20   6   5      431.07      405.46     65.93 o 
 -18   6   5        6.61      -71.42     71.74 o 
 -16   6   5     5813.40     5772.56    174.89 o 
 -14   6   5     1926.06     1813.88     95.38 o 
 -12   6   5      212.76      243.51     79.83 o 
 -10   6   5       44.63       98.98     75.61 o 
  -8   6   5     2863.29     2814.26    130.51 o 
  -6   6   5      255.48      405.71     75.03 o 
  -4   6   5    10413.64    10582.01    240.62 o 
  -2   6   5     6303.03     6005.88    187.30 o 
   0   6   5     3521.56     3530.51    145.87 o 
   2   6   5     4620.42     4328.65    145.27 o 
   4   6   5      235.86      433.17     92.09 o 
   6   6   5        8.22      -64.72     64.72 o 
   8   6   5     7003.53     6853.20    199.96 o 
  10   6   5     6229.92     6525.40    180.65 o 
  12   6   5     6654.98     5957.33    175.25 o 
  14   6   5     3642.38     3340.22    113.10 o 
  16   6   5     7358.15     7198.99    189.40 o 
  18   6   5     1032.22     1159.24     86.59 o 
  20   6   5     8236.70     7586.06    178.02 o 
  22   6   5     1208.53     1275.97     71.32 o 
  24   6   5     2026.18     1913.25    101.64 o 
 -23   7   5      200.55      269.46     92.30 o 
 -21   7   5       82.72      172.70     68.95 o 
 -19   7   5     9885.75    10089.78    257.53 o 
 -17   7   5      264.09      380.02     73.63 o 
 -15   7   5      234.43      205.68     63.83 o 
 -13   7   5     5297.30     5429.25    176.94 o 
 -11   7   5    15928.38    15060.96    389.34 o 
  -9   7   5      616.02      437.69     83.18 o 
  -7   7   5       40.27      128.40     72.78 o 
  -5   7   5     1209.86     1278.90     87.47 o 
  -3   7   5      908.26     1127.68     92.76 o 
  -1   7   5     2473.22     2836.71    196.73 o 
   1   7   5      496.05      540.67    151.42 o 
   3   7   5    16198.02    15969.01    465.79 o 
   5   7   5      523.60      724.58     68.43 o 
   7   7   5      657.86      757.63     76.30 o 
   9   7   5       96.57      129.21     71.23 o 
  11   7   5     1198.04     1322.77     88.53 o 
  13   7   5     1239.85     1295.69    131.28 o 
  15   7   5      651.79      665.59     58.28 o 
  17   7   5     6229.35     5984.83    191.34 o 
  19   7   5     3438.69     3599.03    152.77 o 
 -16   8   5     1090.60     1047.88     83.35 o 
 -14   8   5      108.78       25.65     51.20 o 
 -12   8   5      118.97      166.13     55.68 o 
 -10   8   5     2391.77     2508.93    121.37 o 
  -8   8   5      159.58      164.57     94.23 o 
  -6   8   5     1063.36     1257.60    111.94 o 
  -4   8   5       29.91      143.07    125.35 o 
   0   8   5      358.42      454.99    105.18 o 
   2   8   5      639.03      590.57    104.96 o 
   4   8   5     1622.83     1518.64     94.78 o 
   6   8   5       81.80       34.94     62.67 o 
   8   8   5      458.35      401.32     55.47 o 
  10   8   5     1593.73     1627.01    122.47 o 
  12   8   5      383.10      548.96    116.60 o 
 -38   0   6      157.42       95.82     75.58 o 
 -36   0   6    12431.57    11973.06    498.12 o 
 -34   0   6      107.61      206.33    150.86 o 
 -32   0   6     2646.43     2933.04    217.44 o 
 -30   0   6    14272.12    14432.06    574.64 o 
 -28   0   6     1334.11     1455.00    221.59 o 
 -26   0   6       89.37        0.48    106.95 o 
 -24   0   6      131.28      479.00     85.52 o 
 -22   0   6    20866.87    18153.49    491.05 o 
 -20   0   6    43954.53    45504.57   1300.92 o 
 -18   0   6       32.98       70.79     91.10 o 
 -16   0   6      101.08      341.24    101.40 o 
 -14   0   6   222165.56   234520.02   8481.15 o 
 -12   0   6    23464.51    24671.48    802.61 o 
 -10   0   6   173724.55   165753.70   5187.63 o 
  -8   0   6     9512.78     6440.79    210.91 o 
  -6   0   6     3018.51     2282.24    112.20 o 
  -4   0   6     2862.08     2118.05    103.00 o 
  -2   0   6    24200.59    22856.66    732.33 o 
   0   0   6     2749.85     3251.99    133.28 o 
   2   0   6   158750.22   155536.61   4283.70 o 
   4   0   6     1329.94      560.00     81.17 o 
   6   0   6     5922.27     8422.31    247.75 o 
   8   0   6    85440.19    87559.69   2230.00 o 
  10   0   6     3128.90     3123.49    137.04 o 
  12   0   6     4145.57     5071.86    204.67 o 
  14   0   6    34594.52    34892.10   1003.79 o 
  16   0   6    12711.14     9190.46    295.96 o 
  18   0   6     8861.34     8340.99    244.15 o 
  20   0   6     1249.08     1191.32    111.49 o 
  22   0   6     1499.05     1790.43    158.55 o 
  24   0   6     1165.68     1262.72    144.74 o 
  26   0   6      363.76      485.54    186.92 o 
  28   0   6     4812.63     5676.91    350.45 o 
  30   0   6    11672.39    11336.13    481.50 o 
  32   0   6      110.61      106.68     82.84 o 
 -39   1   6       78.41     1055.11    155.23 o 
 -37   1   6       28.17      419.08    246.71 o 
 -35   1   6      257.34      366.38     97.90 o 
 -33   1   6      660.21     1030.88    209.47 o 
 -31   1   6     9562.68     9644.65    310.95 o 
 -29   1   6     3767.03     3745.16    289.22 o 
 -27   1   6      230.19      503.48    165.74 o 
 -25   1   6       30.29      199.52     68.30 o 
 -23   1   6     4655.39     4771.31    109.94 o 
 -21   1   6     5344.03     5962.51    133.44 o 
 -19   1   6     7994.74     8079.72    206.82 o 
 -17   1   6    13481.27    14802.38    389.06 o 
 -15   1   6     5400.09     4569.38    157.38 o 
 -13   1   6     9579.40     9807.85    248.09 o 
 -11   1   6     1875.39     1598.85     79.85 o 
  -9   1   6     4759.34     3565.12    110.37 o 
  -7   1   6   308228.72   312292.81   6179.81 o 
  -5   1   6      566.08     1245.58     62.59 o 
  -3   1   6    73585.84    75705.55   1490.14 o 
  -1   1   6    59778.79    55533.16   1223.57 o 
   1   1   6   154816.16   168937.50   3693.55 o 
   3   1   6     9019.59    11031.57    252.32 o 
   5   1   6    15615.50    16859.72    348.10 o 
   7   1   6      518.84      501.50     63.67 o 
   9   1   6    24138.20    25838.03    526.91 o 
  11   1   6    11587.55    12893.11    317.54 o 
  13   1   6       82.49      340.67     74.58 o 
  15   1   6     2463.45     2266.98     87.49 o 
  17   1   6       52.59       97.51     61.54 o 
  19   1   6    11063.87    11510.23    272.54 o 
  21   1   6    12566.34    12223.09    308.47 o 
  23   1   6       21.97      -17.42     85.75 o 
  25   1   6     1259.03     1385.11    112.96 o 
  27   1   6     1988.73     2147.53    122.37 o 
  29   1   6     2239.62     2353.87    111.80 o 
  31   1   6       66.82        7.05     63.48 o 
  33   1   6      862.14      672.25     76.96 o 
 -38   2   6       27.90       40.86    106.25 o 
 -36   2   6     2281.56     2158.30    194.62 o 
 -34   2   6     3179.32     3872.06    146.10 o 
 -32   2   6      486.44      531.05     85.45 o 
 -30   2   6     1226.43     1243.76     95.68 o 
 -28   2   6    22627.46    22358.73    549.00 o 
 -26   2   6     1516.12     1974.76    104.24 o 
 -24   2   6     4570.30     4685.79    121.02 o 
 -22   2   6     2918.62     2640.97     82.28 o 
 -20   2   6     5806.05     6023.64    128.22 o 
 -18   2   6       31.48      167.45     92.67 o 
 -16   2   6     2658.05     3244.98    152.77 o 
 -14   2   6    17867.94    16391.15    423.98 o 
 -12   2   6    10005.15    12781.88    337.00 o 
 -10   2   6      616.23     1013.61     68.78 o 
  -8   2   6    14148.29    13619.28    302.09 o 
  -6   2   6    80037.73    79919.44   1677.78 o 
  -4   2   6     2872.14     2749.03     79.86 o 
  -2   2   6    14166.36    14884.25    303.81 o 
   0   2   6    73765.70    70038.76   1455.09 o 
   2   2   6       70.79      402.96     46.82 o 
   4   2   6      914.84      834.67     79.30 o 
   6   2   6    27314.45    31103.40    755.04 o 
   8   2   6    27193.84    27679.99    733.01 o 
  10   2   6     2383.84     2124.32    125.20 o 
  12   2   6     6175.74     8768.29    279.87 o 
  14   2   6    40942.41    40070.52    699.66 o 
  16   2   6    18425.81    18884.33    333.25 o 
  18   2   6       13.93       27.27     62.58 o 
  20   2   6     4537.26     5069.14    172.06 o 
  22   2   6    15182.48    15730.39    362.75 o 
  24   2   6     2059.83     2420.71    109.23 o 
  26   2   6     1878.83     2027.15    101.52 o 
  28   2   6      140.77       81.60     56.15 o 
  30   2   6     3691.83     3550.29    166.93 o 
  32   2   6        2.11      119.29     98.27 o 
 -37   3   6      565.98      351.78    145.05 o 
 -35   3   6      527.19      954.81    246.64 o 
 -33   3   6        5.23       48.84    119.02 o 
 -31   3   6     1077.28     1164.49     97.69 o 
 -29   3   6     2495.69     3015.74    157.44 o 
 -27   3   6    10049.27    10344.12    282.64 o 
 -25   3   6       29.69      131.87     64.77 o 
 -23   3   6      947.93     1212.33     65.97 o 
 -21   3   6     5423.17     5378.57    114.52 o 
 -19   3   6     3744.22     3028.48     79.22 o 
 -17   3   6       10.97      139.36     50.30 o 
 -15   3   6      287.75      271.92     85.07 o 
 -13   3   6      951.62     1436.47     97.77 o 
 -11   3   6     5418.27     6534.08    195.60 o 
  -9   3   6    48063.91    50482.87   1448.76 o 
  -7   3   6     6946.97     7693.85    229.75 o 
  -5   3   6    59955.31    60949.42   1578.20 o 
  -3   3   6     1530.56     2054.71    139.31 o 
  -1   3   6    22017.64    22567.17    591.85 o 
   1   3   6     3536.13     3379.26    132.15 o 
   3   3   6    15642.26    16294.73    381.39 o 
   5   3   6     8778.82     8526.66    242.43 o 
   7   3   6     6594.39     7199.50    218.16 o 
   9   3   6     2096.16     1977.79    119.60 o 
  11   3   6    11175.49    10195.74    205.87 o 
  13   3   6        0.15      206.96     52.49 o 
  15   3   6     1941.35     1908.77     71.83 o 
  17   3   6      826.47     1075.41     66.53 o 
  19   3   6     1336.47     1201.88     72.83 o 
  21   3   6       42.33      312.63     75.06 o 
  23   3   6     3427.46     3352.22    135.48 o 
  25   3   6     2445.35     2015.84    114.06 o 
  27   3   6      795.57      835.92     86.81 o 
  29   3   6       19.46       33.09     82.17 o 
  31   3   6     1015.53     1009.26    126.26 o 
 -34   4   6        1.54      100.13     70.46 o 
 -32   4   6      951.74     1096.60    116.06 o 
 -30   4   6      786.86      684.17     75.18 o 
 -28   4   6      532.79     1172.89     98.89 o 
 -26   4   6      546.26      647.57     83.07 o 
 -24   4   6     1300.14     1364.89     77.49 o 
 -22   4   6     1514.83     1509.39     65.95 o 
 -20   4   6     1677.48     1715.67     69.76 o 
 -18   4   6     6685.72     6689.20    142.86 o 
 -16   4   6      977.47     1291.61     59.18 o 
 -14   4   6    19570.02    19037.46    340.96 o 
 -12   4   6     8417.13     7504.03    146.62 o 
 -10   4   6    19934.45    18699.79    363.49 o 
  -8   4   6    42811.26    42614.27    963.40 o 
  -6   4   6      306.35      715.67     92.54 o 
  -4   4   6    14631.72    15657.94    648.11 o 
  -2   4   6     1071.96     1158.57    109.43 o 
   0   4   6      617.11      921.10     89.20 o 
   2   4   6    35007.32    37031.21    923.92 o 
   4   4   6     2233.49     2412.23     94.42 o 
   6   4   6     2181.27     2100.51    134.82 o 
   8   4   6    33369.28    33298.83    573.20 o 
  10   4   6     1962.06     2111.14     73.34 o 
  12   4   6      950.30      961.33     57.03 o 
  14   4   6      128.05       98.76     54.83 o 
  16   4   6     1543.03     1625.78     70.62 o 
  18   4   6      483.89      309.07     69.46 o 
  20   4   6     4385.06     4879.52    150.01 o 
  22   4   6     3290.64     3884.28    139.11 o 
  24   4   6     4791.72     4640.70    146.55 o 
  26   4   6        6.33       60.31     64.85 o 
  28   4   6     1619.01     1474.39     82.95 o 
 -31   5   6       33.12      138.44     53.54 o 
 -29   5   6     3631.33     3571.38    129.94 o 
 -27   5   6     4698.79     4173.90    136.51 o 
 -25   5   6     1361.65     1236.82     81.87 o 
 -23   5   6    25313.96    26095.69    594.16 o 
 -21   5   6      315.08      331.43     69.62 o 
 -19   5   6     3664.80     4032.60    176.23 o 
 -17   5   6        2.54      126.65     59.30 o 
 -15   5   6    15729.69    15091.57    298.52 o 
 -13   5   6     5798.91     5176.16    134.82 o 
 -11   5   6     1224.58     1409.96     66.13 o 
  -9   5   6     9355.82     9106.99    184.46 o 
  -7   5   6     2764.39     2386.77     87.85 o 
  -5   5   6     3268.47     3246.69    114.49 o 
  -3   5   6       51.69       31.67     57.48 o 
  -1   5   6    13826.97    12362.28    264.59 o 
   1   5   6     6410.86     5071.11    151.05 o 
   3   5   6    17357.15    17493.87    335.91 o 
   5   5   6      816.65      745.51     66.22 o 
   7   5   6    24435.04    22863.45    453.99 o 
   9   5   6      287.62      387.04     60.48 o 
  11   5   6     5691.16     5349.49    182.69 o 
  13   5   6     5856.92     6376.83    160.72 o 
  15   5   6     6017.10     6118.79    156.51 o 
  17   5   6    16786.47    16884.49    373.21 o 
  19   5   6       35.38      123.49     68.54 o 
  21   5   6     7095.51     6453.62    172.45 o 
  23   5   6     2791.29     2864.77    105.11 o 
  25   5   6       59.18      144.33     83.65 o 
 -28   6   6      192.19      279.93     57.53 o 
 -26   6   6     1284.93     1413.18     79.48 o 
 -24   6   6     1724.63     1485.51     75.15 o 
 -22   6   6     9349.74     9488.50    232.97 o 
 -20   6   6     1796.35     1838.38     87.00 o 
 -18   6   6     1862.26     2030.64    102.18 o 
 -16   6   6     3142.19     3486.46    131.53 o 
 -14   6   6     6049.67     5689.77    196.76 o 
 -12   6   6       13.93       87.07     72.06 o 
 -10   6   6      478.78      598.21     76.14 o 
  -8   6   6      254.83      510.78     76.35 o 
  -6   6   6     3163.81     2997.89    108.05 o 
  -4   6   6    10633.32    10581.35    227.99 o 
  -2   6   6     3556.80     3963.46    120.94 o 
   0   6   6     3355.67     3107.40    109.44 o 
   2   6   6     4082.24     4841.50    203.49 o 
   4   6   6     2569.97     2432.65    124.55 o 
   6   6   6       26.80      283.76     73.58 o 
   8   6   6      386.20      539.65     74.19 o 
  10   6   6      204.70      329.93     72.72 o 
  12   6   6     3418.00     3209.01    122.93 o 
  14   6   6       87.85      289.09     67.18 o 
  16   6   6       45.53      175.27     61.82 o 
  18   6   6     9136.12     8923.45    207.94 o 
  20   6   6     1388.34     1388.65    150.45 o 
  22   6   6      679.49      802.35     86.65 o 
 -23   7   6     1436.34     1294.64    101.56 o 
 -21   7   6       27.47      241.82     53.90 o 
 -19   7   6     3248.79     3404.44    115.11 o 
 -17   7   6      133.10      187.86     82.95 o 
 -15   7   6       38.78       49.69     61.08 o 
 -13   7   6       10.61      229.57     63.71 o 
 -11   7   6     1043.26     1204.49     98.74 o 
  -9   7   6      703.21      785.68    150.23 o 
  -7   7   6      101.14       49.46     71.94 o 
  -5   7   6     1954.70     1976.01     99.15 o 
  -3   7   6     1136.76     1387.17    108.43 o 
  -1   7   6     2752.60     2737.73    132.28 o 
   1   7   6     8371.93     8382.00    256.66 o 
   3   7   6      731.27     1167.47    180.25 o 
   5   7   6     3025.52     3027.00    172.97 o 
   7   7   6     2985.30     3043.47    117.36 o 
   9   7   6     4357.46     4418.40    148.86 o 
  11   7   6       22.91       -3.77     74.13 o 
  13   7   6     5358.47     5505.71    194.57 o 
  15   7   6       28.19       14.18     50.98 o 
  17   7   6     1143.64     1071.82     97.82 o 
 -16   8   6      211.30      267.13     65.66 o 
 -14   8   6        4.00       66.58     59.94 o 
 -12   8   6      293.50      304.72     75.39 o 
 -10   8   6     3339.57     3536.65    147.92 o 
  -8   8   6     1145.60     1173.91     81.88 o 
  -6   8   6     5060.92     4817.23    192.70 o 
  -4   8   6     6573.27     6750.55    246.89 o 
  -2   8   6     7897.70     8230.81    373.56 o 
   0   8   6      192.70      418.73    144.28 o 
   2   8   6      114.12      150.97     88.25 o 
   4   8   6     6808.23     7221.00    321.04 o 
   6   8   6      461.77      448.44     54.60 o 
   8   8   6      959.18     1093.99    103.48 o 
  10   8   6      220.22      146.56     55.47 o 
 -39   1   7     3068.39     2776.36    172.51 o 
 -37   1   7      481.72      591.47     68.81 o 
 -35   1   7     4939.69     4827.63    219.58 o 
 -33   1   7      840.41     1308.48    151.56 o 
 -31   1   7     1124.17     1551.08    159.95 o 
 -29   1   7        0.34      227.57     90.18 o 
 -27   1   7     5598.00     5142.41    153.18 o 
 -25   1   7     1180.48     1338.08    122.50 o 
 -23   1   7      193.26      396.00     58.63 o 
 -21   1   7    41527.10    37919.61    665.52 o 
 -19   1   7    11340.85    10279.00    313.94 o 
 -17   1   7     1314.08     1556.13    102.07 o 
 -15   1   7      882.36      918.12     85.12 o 
 -13   1   7    22781.90    22140.61    485.79 o 
 -11   1   7     2444.81     2964.98    105.44 o 
  -9   1   7    19293.96    18905.56    414.50 o 
  -7   1   7      347.63      336.72     65.24 o 
  -5   1   7   113807.74   105843.53   2212.17 o 
  -3   1   7    26076.99    26138.18    567.99 o 
  -1   1   7      538.64      669.04     63.47 o 
   1   1   7    48320.68    50503.25   1115.13 o 
   3   1   7     9357.00    11754.75    267.80 o 
   5   1   7     7381.94     8003.49    200.62 o 
   7   1   7     9550.23    10121.52    227.69 o 
   9   1   7    38251.02    35789.54    758.05 o 
  11   1   7     1704.53     1671.55     97.68 o 
  13   1   7       28.69      150.62     89.78 o 
  15   1   7     8494.04     7423.22    149.48 o 
  17   1   7    16360.27    15438.21    302.55 o 
  19   1   7      184.11      368.10     72.07 o 
  21   1   7     7287.79     7191.30    226.88 o 
  23   1   7     2094.30     2094.27    111.64 o 
  25   1   7     2576.64     2549.99    131.37 o 
  27   1   7     3638.60     3559.66    142.83 o 
  29   1   7     1219.17     1124.28     92.72 o 
  31   1   7     3573.28     3213.87    125.33 o 
 -38   2   7      502.11      407.94     81.51 o 
 -36   2   7     3046.25     3337.57    221.90 o 
 -34   2   7      116.96       35.68    193.85 o 
 -32   2   7     1458.69     1268.84    102.48 o 
 -30   2   7      982.26     1004.06    166.31 o 
 -28   2   7     4769.82     5433.22    213.31 o 
 -26   2   7     2452.73     2622.17    111.65 o 
 -24   2   7     4653.59     4712.16    109.72 o 
 -22   2   7     1658.97     1768.70     67.61 o 
 -20   2   7     5924.18     5324.40    120.43 o 
 -18   2   7       46.69      196.72     92.58 o 
 -16   2   7     4490.65     4747.52    202.25 o 
 -14   2   7    13035.04    12702.94    339.48 o 
 -12   2   7    19227.73    19773.42    497.26 o 
 -10   2   7    47143.60    48564.15   1172.41 o 
  -8   2   7       38.54      306.47     50.50 o 
  -6   2   7    13481.55    13219.40    278.13 o 
  -4   2   7      940.50     1476.73     58.04 o 
  -2   2   7      661.63      658.51     46.79 o 
   0   2   7    11879.93    11218.97    309.35 o 
   2   2   7    59154.83    63822.47   1410.02 o 
   4   2   7    14211.01    16252.12    388.12 o 
   6   2   7     1617.85     1568.08    100.98 o 
   8   2   7     4801.71     4379.18    171.70 o 
  10   2   7    13152.44    16070.06    452.69 o 
  12   2   7       49.19       17.97     56.76 o 
  14   2   7      403.77      594.69     55.55 o 
  16   2   7      813.60     1013.05     64.19 o 
  18   2   7     7909.96     8110.35    174.68 o 
  20   2   7     7236.57     6554.74    156.06 o 
  22   2   7      549.61      787.15     80.48 o 
  24   2   7     2981.67     3395.14    136.04 o 
  26   2   7     5067.32     5069.05    158.25 o 
  28   2   7     2317.00     2616.03    133.47 o 
  30   2   7        6.15       92.78     83.66 o 
 -37   3   7        7.72      135.98    137.13 o 
 -35   3   7      519.61      741.76    118.75 o 
 -33   3   7     9453.35     8223.15    282.49 o 
 -31   3   7      268.44      642.86    144.56 o 
 -29   3   7      118.51      370.70     85.41 o 
 -27   3   7    13598.58    14896.63    367.44 o 
 -25   3   7      286.88      280.44     61.65 o 
 -23   3   7     3201.39     3296.93     98.03 o 
 -21   3   7        8.51      142.56     51.11 o 
 -19   3   7     9234.25     7649.58    180.32 o 
 -17   3   7      403.78      820.41     54.15 o 
 -15   3   7     2515.78     2046.70     94.40 o 
 -13   3   7     1749.76     2421.17    116.04 o 
 -11   3   7    28205.05    26222.15    703.53 o 
  -9   3   7     5263.63     5458.23    215.09 o 
  -7   3   7      128.43      108.35     63.57 o 
  -5   3   7    27333.34    24701.93    653.06 o 
  -3   3   7       15.13       36.73     54.03 o 
  -1   3   7     9786.50     8063.44    235.55 o 
   1   3   7    23392.34    24837.80    719.10 o 
   3   3   7    27623.79    26143.81    689.12 o 
   5   3   7     6894.54     8087.76    234.92 o 
   7   3   7    21816.73    22086.52    558.36 o 
   9   3   7     3815.60     4172.24    118.39 o 
  11   3   7        5.80       73.98     49.32 o 
  13   3   7      163.17      337.87     66.16 o 
  15   3   7     4968.30     5238.66    117.21 o 
  17   3   7    10796.47    10804.57    200.88 o 
  19   3   7      696.72      869.96     76.84 o 
  21   3   7     7692.66     7912.17    209.00 o 
  23   3   7     1242.83     1466.08    109.52 o 
  25   3   7       43.89       31.89     76.44 o 
  27   3   7     4118.59     3781.87    145.42 o 
  29   3   7      743.91      640.54     84.97 o 
 -34   4   7      216.33      463.65     80.51 o 
 -32   4   7      873.93     1032.52    131.48 o 
 -30   4   7      975.42      839.05     83.36 o 
 -28   4   7      124.35      323.90     77.24 o 
 -26   4   7      519.21      413.85     76.24 o 
 -24   4   7      225.87      299.65     57.38 o 
 -22   4   7     5419.54     5241.23    120.33 o 
 -20   4   7     8102.47     7823.53    166.34 o 
 -18   4   7    10733.97    11324.29    217.66 o 
 -16   4   7     3935.30     4074.72     99.93 o 
 -14   4   7    13686.55    13235.42    246.96 o 
 -12   4   7      192.84      145.46     54.18 o 
 -10   4   7      256.03      526.43     55.24 o 
  -8   4   7    20756.43    18817.21    379.14 o 
  -6   4   7     9603.84     9807.26    286.96 o 
  -4   4   7    10915.16     9630.65    419.65 o 
  -2   4   7     1217.32     1476.67    124.93 o 
   0   4   7    24257.79    22638.09    635.96 o 
   2   4   7    30863.96    31456.03    649.52 o 
   4   4   7    59279.13    58902.45   1251.13 o 
   6   4   7     4182.63     4478.10    121.73 o 
   8   4   7    24703.00    24391.00    439.04 o 
  10   4   7     3384.91     3373.73     96.55 o 
  12   4   7     2685.85     2526.51     78.99 o 
  14   4   7        2.16      -32.24     55.51 o 
  16   4   7     3142.37     3282.87    127.86 o 
  18   4   7     1300.34     1739.62     94.43 o 
  20   4   7     6426.68     6586.84    180.69 o 
  22   4   7      145.51      167.90     74.10 o 
  24   4   7       13.68       21.65     72.47 o 
  26   4   7      443.10      346.57     65.77 o 
  28   4   7      514.22      346.86     61.33 o 
 -31   5   7      919.74      947.36     75.83 o 
 -29   5   7     1675.85     1821.43     85.15 o 
 -27   5   7      337.53      444.65     80.40 o 
 -25   5   7      359.36      527.08     63.35 o 
 -23   5   7    13525.01    13898.91    329.63 o 
 -21   5   7      129.52      314.24     67.27 o 
 -19   5   7     1968.17     2135.32     97.62 o 
 -17   5   7     5157.42     4769.77    130.79 o 
 -15   5   7    14638.40    14218.65    338.76 o 
 -13   5   7    19074.62    17985.66    344.92 o 
 -11   5   7       50.26       78.62     53.48 o 
  -9   5   7      169.84      151.27     51.76 o 
  -7   5   7     9256.69     8912.84    179.01 o 
  -5   5   7       61.84      106.46     57.99 o 
  -3   5   7     4651.36     4497.77    115.52 o 
  -1   5   7      413.44      599.65     64.71 o 
   1   5   7     1343.90     1376.56     68.42 o 
   3   5   7    10911.12     9922.34    195.00 o 
   5   5   7     1753.70     1737.34     80.00 o 
   7   5   7     4150.78     4333.09    115.78 o 
   9   5   7     4247.32     4486.33    212.00 o 
  11   5   7    14172.78    13647.62    311.43 o 
  13   5   7      725.23     1049.35     85.27 o 
  15   5   7      135.56       57.75     74.57 o 
  17   5   7     1006.28     1387.71     92.44 o 
  19   5   7     1601.18     1846.77     88.28 o 
  21   5   7     1825.53     1646.46     99.12 o 
  23   5   7     2553.99     2372.97     90.26 o 
  25   5   7      552.67      441.87     58.73 o 
 -28   6   7      261.10      187.16     57.09 o 
 -26   6   7        5.64       93.94     67.66 o 
 -24   6   7       47.97       96.23     59.34 o 
 -22   6   7     5273.42     5640.61    164.32 o 
 -20   6   7      848.86     1023.10     80.18 o 
 -18   6   7    12366.08    12791.83    327.49 o 
 -16   6   7     2453.57     2511.47    106.20 o 
 -14   6   7    13774.37    13690.99    346.20 o 
 -12   6   7      128.19      104.95     74.70 o 
 -10   6   7     1498.66     1578.12     85.74 o 
  -8   6   7      490.80      608.73     69.88 o 
  -6   6   7       37.25       57.59     69.61 o 
  -4   6   7      144.38      242.80     69.18 o 
  -2   6   7     5224.82     5209.34    170.70 o 
   0   6   7      754.00      734.74     77.10 o 
   2   6   7        9.88       59.94     76.92 o 
   4   6   7     2898.66     2978.73    145.16 o 
   6   6   7     4598.63     4351.52    137.79 o 
   8   6   7     7453.96     7656.44    203.22 o 
  10   6   7      272.86      151.89     74.33 o 
  12   6   7      914.58      909.44     69.98 o 
  14   6   7     1751.47     1687.18     82.11 o 
  16   6   7     5418.49     5139.59    146.27 o 
  18   6   7     4763.03     4844.04    178.08 o 
  20   6   7     2414.68     2263.83     96.65 o 
  22   6   7     4399.82     3950.00    155.59 o 
 -23   7   7      647.94      627.20     73.40 o 
 -21   7   7    10671.98     9740.76    247.31 o 
 -19   7   7     1992.02     1871.00     84.00 o 
 -17   7   7    11563.98    11634.10    315.84 o 
 -15   7   7        7.24      -20.87     62.62 o 
 -13   7   7    14121.16    13786.55    346.26 o 
 -11   7   7        2.03       53.86     71.00 o 
  -9   7   7     2073.45     2062.45    243.37 o 
  -7   7   7        3.37       47.55     75.33 o 
  -5   7   7     2765.82     3290.23    119.28 o 
  -3   7   7    16167.65    16057.64    453.98 o 
  -1   7   7     8758.50     9140.53    272.98 o 
   1   7   7      837.62     1190.62    127.45 o 
   3   7   7     3664.53     3714.22    172.49 o 
   5   7   7     1875.11     1824.78     96.30 o 
   7   7   7        1.57       73.21     60.28 o 
   9   7   7     1793.14     1815.38    101.65 o 
  11   7   7     1948.39     1806.41     84.30 o 
  13   7   7     8677.13     8776.81    231.75 o 
  15   7   7     1878.70     1656.16    106.47 o 
  17   7   7       76.74      102.81     51.05 o 
 -16   8   7       30.87       49.93     92.81 o 
 -14   8   7     1031.58     1026.12     76.93 o 
 -12   8   7      879.77     1060.46    112.83 o 
 -10   8   7     1206.96     1403.17     93.75 o 
  -8   8   7      604.04      830.60    111.08 o 
  -6   8   7      491.01      706.28     89.86 o 
  -4   8   7      434.51      304.51    280.46 o 
  -2   8   7     1133.62     1105.80     85.43 o 
   0   8   7     1112.01     1200.14     91.41 o 
   2   8   7       22.74       25.85     74.21 o 
   4   8   7      623.67      653.88    201.17 o 
   6   8   7       97.67      150.38     50.73 o 
   8   8   7      180.11      345.84     54.25 o 
  10   8   7      134.08       48.00     97.84 o 
 -38   0   8     6004.92     5225.94    543.87 o 
 -36   0   8     1355.85      997.39    164.90 o 
 -34   0   8       82.34      235.96    125.27 o 
 -32   0   8       26.36      -28.02    143.08 o 
 -30   0   8      316.85      584.15    126.94 o 
 -28   0   8     5440.07     4425.56    219.78 o 
 -26   0   8    20402.41    19501.76    658.72 o 
 -24   0   8    20285.71    18107.64    542.91 o 
 -22   0   8     8760.73     8994.67    252.48 o 
 -20   0   8     8634.02     7266.52    350.81 o 
 -18   0   8    31444.00    34276.17   1121.73 o 
 -16   0   8     1703.39     1630.86    156.33 o 
 -14   0   8      247.41      334.10     96.59 o 
 -12   0   8     9984.72     9093.24    345.38 o 
 -10   0   8        1.24       27.87     70.84 o 
  -8   0   8    95011.38    88380.97   2491.23 o 
  -6   0   8   253428.39   255350.88   7146.75 o 
  -4   0   8    73992.05    66975.99   1889.71 o 
  -2   0   8    89772.05    82361.46   2584.30 o 
   0   0   8    77511.14    82124.12   3613.04 o 
   2   0   8       39.14      300.97     84.70 o 
   4   0   8     3408.41     2875.78    147.33 o 
   6   0   8     9487.85     8017.60    298.07 o 
   8   0   8     8572.95     7009.75    241.59 o 
  10   0   8   150117.88   136319.81   4831.15 o 
  12   0   8    28402.86    36944.40   1361.30 o 
  14   0   8    78582.34    76131.12   2956.00 o 
  16   0   8    14103.07    13022.07    359.73 o 
  18   0   8    25973.48    25370.03    827.96 o 
  20   0   8    11491.36    10988.38    412.09 o 
  22   0   8     3370.77     2655.00    190.14 o 
  24   0   8    24790.08    22428.69    857.77 o 
  26   0   8    13067.29    13308.77    671.33 o 
  28   0   8     7273.70     7757.08    354.98 o 
  30   0   8        5.45        0.54     80.61 o 
  32   0   8      245.53      158.83    150.03 o 
 -37   1   8      650.32      653.71     96.88 o 
 -35   1   8     1219.13     1399.25    182.41 o 
 -33   1   8     1638.03     1414.78    127.03 o 
 -31   1   8        1.37      -51.46    122.65 o 
 -29   1   8     1202.15     1189.31    124.77 o 
 -27   1   8      147.28      424.93     89.97 o 
 -25   1   8    41749.70    40941.22    815.15 o 
 -23   1   8      619.01     1024.80     62.47 o 
 -21   1   8    19206.63    20286.73    384.07 o 
 -19   1   8    61588.00    61074.20   1753.38 o 
 -17   1   8      809.87     1720.63    101.56 o 
 -15   1   8     1827.76     1448.59     94.92 o 
 -13   1   8     2481.58     2177.01     98.21 o 
 -11   1   8    31864.52    35405.72    757.91 o 
  -9   1   8    37877.88    36869.97    832.08 o 
  -7   1   8      399.72      893.82     68.88 o 
  -5   1   8    55561.79    56578.25   1262.75 o 
  -3   1   8     1306.44     1767.96     82.15 o 
  -1   1   8     2992.62     2891.82    101.89 o 
   1   1   8    25122.61    23177.34    562.48 o 
   3   1   8    40949.73    36059.39    807.66 o 
   5   1   8     1068.99     3054.27    111.70 o 
   7   1   8    32640.40    38520.55    813.87 o 
   9   1   8      432.79      736.75     89.32 o 
  11   1   8     9120.93     8536.96    230.40 o 
  13   1   8     1700.07     1935.30     88.82 o 
  15   1   8    22242.18    21159.99    370.96 o 
  17   1   8     3857.46     3875.97    115.37 o 
  19   1   8     6563.05     6495.39    179.18 o 
  21   1   8     2200.25     2254.12    120.52 o 
  23   1   8     2471.56     2440.88    132.02 o 
  25   1   8      203.36      190.23    106.25 o 
  27   1   8     2239.04     2867.87    126.63 o 
  29   1   8     3854.36     3833.24    150.20 o 
  31   1   8       16.10      112.34     63.76 o 
 -38   2   8      795.82      601.11     99.72 o 
 -36   2   8      123.56      541.98    326.51 o 
 -34   2   8     7586.27     8008.69    295.08 o 
 -32   2   8       87.23      325.16     95.70 o 
 -30   2   8     3153.32     3008.92    212.30 o 
 -28   2   8       50.04      250.79     93.95 o 
 -26   2   8    12370.80    12913.95    249.89 o 
 -24   2   8     6235.27     5685.70    128.55 o 
 -22   2   8     2066.69     2134.07     73.02 o 
 -20   2   8     6636.15     6122.10    125.18 o 
 -18   2   8    55529.96    54244.28   1205.20 o 
 -16   2   8     4157.38     3688.35    148.48 o 
 -14   2   8     5481.07     7300.16    218.56 o 
 -12   2   8    22795.74    25941.71    643.05 o 
 -10   2   8    18504.99    15504.90    397.32 o 
  -8   2   8     6403.01     4393.34    139.28 o 
  -6   2   8      839.19     1951.77     74.28 o 
  -4   2   8    62931.14    62614.83   1180.67 o 
  -2   2   8    17653.97    17244.39    355.56 o 
   0   2   8     4749.71     4565.98    164.27 o 
   2   2   8    14968.36    17183.76    431.79 o 
   4   2   8    49201.77    50847.26   1142.50 o 
   6   2   8      190.64      227.42     81.65 o 
   8   2   8     5138.76     4531.73    180.05 o 
  10   2   8     2856.12     3535.96    163.68 o 
  12   2   8        1.49      150.85     53.49 o 
  14   2   8     1034.00     1279.38     65.22 o 
  16   2   8     5352.97     5248.20    132.00 o 
  18   2   8     4783.44     5025.99    124.30 o 
  20   2   8       40.41       71.74     79.31 o 
  22   2   8       15.33      -51.71     77.49 o 
  24   2   8     4034.02     4631.76    152.75 o 
  26   2   8     5050.54     5111.85    219.16 o 
  28   2   8     2279.61     2126.76    118.74 o 
  30   2   8     1239.86     1106.85     90.61 o 
 -37   3   8        3.17      -50.28     73.24 o 
 -35   3   8     1460.22     1932.27    171.39 o 
 -33   3   8       12.13      174.75    241.57 o 
 -31   3   8     7100.97     7049.96    214.20 o 
 -29   3   8     1215.00     1452.97     93.29 o 
 -27   3   8     3852.14     4679.47    269.88 o 
 -25   3   8      853.70     1045.29     68.03 o 
 -23   3   8       48.10       84.70     57.25 o 
 -21   3   8      560.44      612.40     53.58 o 
 -19   3   8       95.65      339.00     45.63 o 
 -17   3   8     3994.60     4048.12     97.01 o 
 -15   3   8       19.67      -50.70     50.70 o 
 -13   3   8      507.01     1233.59     95.28 o 
 -11   3   8    16026.63    14516.47    407.20 o 
  -9   3   8    14872.36    18042.38    547.66 o 
  -7   3   8     7159.13     7456.64    256.99 o 
  -5   3   8    11371.43    11911.01    446.42 o 
  -3   3   8    17760.94    18816.91    500.44 o 
  -1   3   8     1576.36     1969.51    119.06 o 
   1   3   8    27979.40    29521.30    850.45 o 
   3   3   8     2028.93     1493.72     95.22 o 
   5   3   8    52497.25    56936.13   1470.79 o 
   7   3   8     4597.43     5104.90    160.14 o 
   9   3   8     2388.48     2267.82     81.27 o 
  11   3   8       68.37       68.01     49.98 o 
  13   3   8       54.13       37.25     54.93 o 
  15   3   8     2906.21     2977.65     92.81 o 
  17   3   8      597.55      602.47     68.72 o 
  19   3   8     1699.22     1635.73     97.85 o 
  21   3   8     1058.62     1316.43     83.24 o 
  23   3   8     3513.30     3831.05    142.86 o 
  25   3   8       83.23       25.10     92.89 o 
  27   3   8     5303.77     4894.10    170.31 o 
  29   3   8      539.73      572.01    186.49 o 
 -34   4   8     3009.32     3055.64    134.30 o 
 -32   4   8     8671.97     8954.80    276.66 o 
 -30   4   8     4511.79     4796.98    245.13 o 
 -28   4   8     1674.73     1636.00     95.25 o 
 -26   4   8     1467.14     1314.75     70.99 o 
 -24   4   8     1027.64     1038.54     70.55 o 
 -22   4   8      689.72      746.35     57.34 o 
 -20   4   8      693.69      652.49     55.56 o 
 -18   4   8     4966.64     5104.37    120.32 o 
 -16   4   8     2536.15     2570.99     78.18 o 
 -14   4   8     5656.01     5461.82    133.54 o 
 -12   4   8    42567.27    40323.37    654.60 o 
 -10   4   8     1683.44     1675.57     65.33 o 
  -8   4   8     2807.38     2773.62     87.50 o 
  -6   4   8     3010.40     3670.67    117.95 o 
  -4   4   8      840.47      934.19     63.03 o 
  -2   4   8     7604.33     7730.58    192.20 o 
   0   4   8     8717.23     8198.16    245.03 o 
   2   4   8     3627.69     3466.88    113.13 o 
   4   4   8    31903.03    30815.45    536.43 o 
   6   4   8      891.38     1396.68     64.52 o 
   8   4   8      308.85      257.28     53.35 o 
  10   4   8     6365.52     6693.07    133.46 o 
  12   4   8     2720.37     2876.61     80.17 o 
  14   4   8     2120.65     2024.29     76.31 o 
  16   4   8     3563.37     3839.86    118.81 o 
  18   4   8     9588.13     9632.36    243.79 o 
  20   4   8      400.25      354.66     90.07 o 
  22   4   8      124.02      224.40     68.57 o 
  24   4   8        3.59       11.25     67.31 o 
  26   4   8     1890.86     1559.14    164.38 o 
  28   4   8      266.67      444.79    130.18 o 
 -31   5   8     2754.11     2904.26    178.16 o 
 -29   5   8     2448.65     2479.75    119.31 o 
 -27   5   8     7869.19     7401.22    190.10 o 
 -25   5   8       54.05       91.12     58.38 o 
 -23   5   8     4469.94     4926.07    147.35 o 
 -21   5   8     1534.20     1463.58     81.23 o 
 -19   5   8     1689.76     1554.39     88.53 o 
 -17   5   8      717.53      991.67    102.07 o 
 -15   5   8     4465.57     4893.73    144.61 o 
 -13   5   8    21879.85    21474.28    416.72 o 
 -11   5   8      865.81      916.76     61.55 o 
  -9   5   8      141.76        6.96     62.33 o 
  -7   5   8    12384.44    11336.81    223.15 o 
  -5   5   8      673.65      593.43     63.86 o 
  -3   5   8    14484.97    14690.87    281.82 o 
  -1   5   8    11093.42    10246.42    206.90 o 
   1   5   8     4783.48     3864.80    109.16 o 
   3   5   8     1484.18     1929.33     78.17 o 
   5   5   8      256.00      268.00     69.06 o 
   7   5   8     8447.00     8214.81    224.21 o 
   9   5   8    24335.03    24916.10    488.76 o 
  11   5   8     4365.52     4793.70    221.54 o 
  13   5   8    24173.22    23035.03    512.23 o 
  15   5   8     1987.62     1845.43     85.38 o 
  17   5   8      100.85      172.42     66.68 o 
  19   5   8     3906.29     3927.11    120.79 o 
  21   5   8      140.41      122.21     61.23 o 
  23   5   8     4159.50     4386.72    187.50 o 
  25   5   8     1846.58     1595.15    111.47 o 
 -28   6   8      461.73      607.25     60.60 o 
 -26   6   8      732.83      630.81     61.51 o 
 -24   6   8     9284.56     8872.06    216.59 o 
 -22   6   8    20802.35    20502.24    468.45 o 
 -20   6   8     2018.15     1953.40    100.00 o 
 -18   6   8      445.99      533.92     74.37 o 
 -16   6   8        5.64       17.93     66.09 o 
 -14   6   8      198.25      211.07     83.20 o 
 -12   6   8        3.22       27.13     79.61 o 
 -10   6   8      108.70      166.82    106.67 o 
  -8   6   8     2665.48     3040.60    105.40 o 
  -6   6   8    12404.16    11057.81    233.39 o 
  -4   6   8      307.86      668.16     69.34 o 
  -2   6   8      285.34      313.75     76.28 o 
   0   6   8       61.27       36.38     69.26 o 
   2   6   8     6790.65     6302.43    175.01 o 
   4   6   8       75.20      103.61     89.04 o 
   6   6   8      728.83      680.31     87.39 o 
   8   6   8     8985.94     8345.89    224.66 o 
  10   6   8     6742.44     7107.47    199.11 o 
  12   6   8      347.89      275.00     65.13 o 
  14   6   8     2294.87     2435.18     93.25 o 
  16   6   8     2659.16     2562.30    108.57 o 
  18   6   8     3318.76     2821.06    187.01 o 
  20   6   8     3690.85     3526.23    126.98 o 
 -23   7   8     1732.27     1375.32     72.68 o 
 -21   7   8     2294.36     2226.11     85.82 o 
 -19   7   8      135.67      203.02     58.47 o 
 -17   7   8    11385.18    11335.07    287.41 o 
 -15   7   8     2057.71     2081.08    135.28 o 
 -13   7   8     5980.49     6034.77    193.54 o 
 -11   7   8       99.97      128.99     73.02 o 
  -9   7   8    15542.29    15769.07    456.82 o 
  -7   7   8     2328.24     2123.54    154.19 o 
  -5   7   8    16662.30    16738.96    403.36 o 
  -3   7   8      220.10      354.92     82.55 o 
  -1   7   8       60.65      194.01     84.56 o 
   1   7   8      626.77      880.63     96.12 o 
   3   7   8     1377.16     1127.46     87.27 o 
   5   7   8     3300.75     3377.01    126.83 o 
   7   7   8     1081.20     1095.94     81.60 o 
   9   7   8      273.39      371.50     69.48 o 
  11   7   8     2157.55     1830.77    111.19 o 
  13   7   8        7.22      327.31    124.99 o 
  15   7   8       32.16       45.29     44.16 o 
 -16   8   8        4.13       48.81     73.33 o 
 -14   8   8       18.92        6.30     61.45 o 
 -12   8   8      241.68      147.26     65.83 o 
 -10   8   8     3615.81     3310.62    159.64 o 
  -8   8   8     9020.93     9136.07    410.40 o 
  -6   8   8      559.60      609.72     83.34 o 
  -4   8   8       37.62       75.23     81.02 o 
  -2   8   8     3243.16     3314.35    150.73 o 
   0   8   8      777.69      821.62     83.13 o 
   2   8   8     5627.62     5704.00    219.49 o 
   4   8   8      373.10      375.25    102.51 o 
   6   8   8    10924.21     9753.44    648.21 o 
   8   8   8     3370.25     3095.93    259.50 o 
 -39   1   9     2754.45     2908.73    263.59 o 
 -37   1   9      219.58      450.44    171.88 o 
 -35   1   9     4301.09     4223.21    247.69 o 
 -33   1   9      497.81      609.78    107.05 o 
 -31   1   9    11305.54    11593.82    415.17 o 
 -29   1   9     2686.54     2429.45    164.76 o 
 -27   1   9     8787.04     8243.86    200.65 o 
 -25   1   9    20132.12    19342.56    479.61 o 
 -23   1   9     6011.11     4384.64    104.11 o 
 -21   1   9     4830.35     4219.01    102.97 o 
 -19   1   9     1416.76     1160.05    120.33 o 
 -17   1   9    13724.88    13057.30    349.50 o 
 -15   1   9     5942.88     6048.58    177.18 o 
 -13   1   9     1847.95     2358.36    105.72 o 
 -11   1   9     2285.30     1589.99     89.67 o 
  -9   1   9    67186.80    66260.07   1479.80 o 
  -7   1   9        2.20       57.93     63.52 o 
  -5   1   9     3301.66     3879.25    138.79 o 
  -3   1   9     1483.44     2383.54     99.67 o 
  -1   1   9     8893.68     8816.79    211.28 o 
   1   1   9      842.77     1307.19     83.28 o 
   3   1   9    95621.50    97844.52   2481.78 o 
   5   1   9    38982.13    39620.62    955.10 o 
   7   1   9      150.16      390.87     80.82 o 
   9   1   9     3353.76     3674.80    149.31 o 
  11   1   9    12936.67    11141.81    307.12 o 
  13   1   9     2826.72     2905.43     88.06 o 
  15   1   9     1284.76     1565.75     70.22 o 
  17   1   9     3179.86     3052.61    109.93 o 
  19   1   9     4317.98     4231.54    144.66 o 
  21   1   9     1264.47     1172.84     95.24 o 
  23   1   9      713.65      812.47     97.00 o 
  25   1   9     4087.97     4071.92    196.70 o 
  27   1   9     3477.90     3586.85    137.98 o 
  29   1   9      886.73      715.11     75.33 o 
  31   1   9     1981.84     1782.57    129.25 o 
 -38   2   9      706.49     1426.99    203.59 o 
 -36   2   9      302.24      246.69     86.18 o 
 -34   2   9      204.13     1387.91    149.39 o 
 -32   2   9      488.42      808.49    108.25 o 
 -30   2   9     1907.55     2677.77    291.38 o 
 -28   2   9      125.49      120.83     66.13 o 
 -26   2   9     2830.64     2765.12    143.18 o 
 -24   2   9     1292.35     1125.71     58.75 o 
 -22   2   9     1780.09     1616.65     65.45 o 
 -20   2   9      169.59      191.93     45.32 o 
 -18   2   9      194.17      331.42     64.93 o 
 -16   2   9    29705.43    29303.06    729.10 o 
 -14   2   9    19167.49    20952.60    531.82 o 
 -12   2   9     2360.93     2446.20    113.50 o 
 -10   2   9    22128.49    23331.90    582.23 o 
  -8   2   9    18322.02    18329.18    429.22 o 
  -6   2   9    30644.34    29783.47    638.93 o 
  -4   2   9    86139.48    83551.52   1803.16 o 
  -2   2   9       34.75      234.31     67.59 o 
   0   2   9     2821.49     3053.24    136.87 o 
   2   2   9     6797.93     7530.43    219.61 o 
   4   2   9     3150.46     3430.43    139.18 o 
   6   2   9    20928.84    22078.33    843.45 o 
   8   2   9     3674.65     3410.49    157.85 o 
  10   2   9    13593.40    14273.81    296.87 o 
  12   2   9     3367.19     2747.98     83.87 o 
  14   2   9        2.18      183.62     60.51 o 
  16   2   9     9827.93     9788.82    201.33 o 
  18   2   9      662.93      599.31     70.88 o 
  20   2   9     1038.98     1038.50     82.65 o 
  22   2   9       34.69        3.92     80.10 o 
  24   2   9      132.84       48.87     56.97 o 
  26   2   9       61.13       17.11     71.97 o 
  28   2   9      172.14      132.06     66.20 o 
  30   2   9        0.47       37.31    163.16 o 
 -37   3   9      743.53      606.07     94.71 o 
 -35   3   9     3899.36     3947.66    206.88 o 
 -33   3   9     9526.90     9531.90    296.78 o 
 -31   3   9      776.80      887.51    178.27 o 
 -29   3   9      851.96     1052.96    123.80 o 
 -27   3   9     3343.52     3473.05    141.70 o 
 -25   3   9      532.83      489.60     61.55 o 
 -23   3   9     7754.75     7102.57    151.55 o 
 -21   3   9     2276.52     1984.84     67.87 o 
 -19   3   9    17395.55    16974.84    281.22 o 
 -17   3   9    30604.06    27940.23    561.47 o 
 -15   3   9      146.14      172.26     54.28 o 
 -13   3   9     6339.52     5960.31    260.80 o 
 -11   3   9    31886.29    29851.45    879.36 o 
  -9   3   9    17220.74    18704.35    566.64 o 
  -7   3   9     2425.87     2617.35    134.56 o 
  -5   3   9     1631.04     1974.54    131.34 o 
  -3   3   9    83940.73    82057.15   2294.25 o 
  -1   3   9    13149.81    13383.85    466.57 o 
   1   3   9       77.19      140.34     59.32 o 
   3   3   9       11.73       18.05    108.87 o 
   5   3   9    13428.35    13196.72    383.92 o 
   7   3   9       32.94       60.14     58.11 o 
   9   3   9     5003.70     5054.87    183.55 o 
  11   3   9     8781.40     7966.60    153.87 o 
  13   3   9     1097.96     1066.05     65.64 o 
  15   3   9     4305.23     4099.34    109.36 o 
  17   3   9      227.47      243.02     72.83 o 
  19   3   9      898.79      810.63     79.97 o 
  21   3   9     3063.53     3020.67    114.48 o 
  23   3   9       25.55      138.75     70.12 o 
  25   3   9      472.47      452.31     91.92 o 
  27   3   9     1752.49     1649.97     90.22 o 
  29   3   9      636.61      434.79    207.27 o 
 -34   4   9     2710.72     2765.58    129.19 o 
 -32   4   9     3415.04     4222.94    317.01 o 
 -30   4   9     5296.84     5614.19    212.17 o 
 -28   4   9     1167.06     1007.58     78.33 o 
 -26   4   9       93.99      111.07     60.29 o 
 -24   4   9     4873.57     5140.48    144.37 o 
 -22   4   9       33.26      137.27     61.90 o 
 -20   4   9      314.52      393.44     53.25 o 
 -18   4   9     2561.03     2826.21     88.46 o 
 -16   4   9      235.41      288.67     53.84 o 
 -14   4   9     2165.58     2031.11     72.07 o 
 -12   4   9    23807.39    23290.26    387.26 o 
 -10   4   9     3846.77     4262.44    106.71 o 
  -8   4   9     5401.53     5432.35    137.48 o 
  -6   4   9     2281.72     2107.09     69.15 o 
  -4   4   9     4108.04     3273.51     92.65 o 
  -2   4   9     6065.00     6666.69    141.05 o 
   0   4   9     9427.32     8622.10    201.13 o 
   2   4   9     9344.95     8762.82    173.72 o 
   4   4   9      258.76      406.14     58.95 o 
   6   4   9     7498.47     7231.46    168.36 o 
   8   4   9     8232.42     8206.51    171.06 o 
  10   4   9      923.74      862.51     60.10 o 
  12   4   9    10106.31     9057.14    171.44 o 
  14   4   9      510.83      629.05     85.20 o 
  16   4   9     2828.02     3060.64    114.49 o 
  18   4   9      350.40      574.70     82.59 o 
  20   4   9      131.18      146.62     73.48 o 
  22   4   9     2694.36     2993.86    112.24 o 
  24   4   9     5813.84     5850.76    187.22 o 
  26   4   9      645.25      555.34     76.57 o 
 -33   5   9        9.42      -27.09    145.63 o 
 -31   5   9     5242.84     5292.08    231.80 o 
 -29   5   9     1980.27     1781.01     85.07 o 
 -27   5   9      146.35      308.21     66.13 o 
 -25   5   9     1707.16     1438.97    115.60 o 
 -23   5   9     6206.81     6812.26    187.34 o 
 -21   5   9        6.72      164.00     74.81 o 
 -19   5   9      224.36      183.96     81.04 o 
 -17   5   9     1883.31     1914.11     93.32 o 
 -15   5   9    10905.38    10247.86    221.70 o 
 -13   5   9    45334.30    43858.18    839.58 o 
 -11   5   9      106.20      205.94     55.57 o 
  -9   5   9     4125.95     4010.39    142.78 o 
  -7   5   9       73.80      167.78     60.13 o 
  -5   5   9    10573.43     9967.56    204.00 o 
  -3   5   9     1333.26     1900.04     84.72 o 
  -1   5   9     5379.77     5339.88    135.37 o 
   1   5   9     7807.50     7580.17    163.35 o 
   3   5   9      744.16      967.21     80.98 o 
   5   5   9      135.33      171.95     68.34 o 
   7   5   9     4443.64     4365.60    119.55 o 
   9   5   9      257.62      309.54     75.06 o 
  11   5   9       18.67        5.68     71.74 o 
  13   5   9     2668.95     2879.78    100.20 o 
  15   5   9      142.16      382.03     63.39 o 
  17   5   9     8119.24     8662.27    217.58 o 
  19   5   9     4597.77     4695.86    195.57 o 
  21   5   9        3.06      181.12     64.75 o 
  23   5   9       31.45       90.82     50.33 o 
 -28   6   9     2290.89     2185.53     89.36 o 
 -26   6   9     2974.49     2877.56    104.82 o 
 -24   6   9     4522.84     4611.36    153.06 o 
 -22   6   9    20741.24    20045.29    490.88 o 
 -20   6   9      780.13      788.67     76.50 o 
 -18   6   9     1219.66     1197.41     83.78 o 
 -16   6   9        9.39       48.27     61.46 o 
 -14   6   9    10962.52    11437.51    329.46 o 
 -12   6   9     7708.01     7165.07    205.57 o 
 -10   6   9      622.46      670.27     70.52 o 
  -8   6   9    16491.05    17083.44    354.35 o 
  -6   6   9      128.90      270.24     66.33 o 
  -4   6   9    11658.12    11121.08    243.66 o 
  -2   6   9     2783.61     2963.31    108.60 o 
   0   6   9     2952.95     2939.87    114.91 o 
   2   6   9      186.95      268.42     80.55 o 
   4   6   9     2049.90     2599.16    127.16 o 
   6   6   9      288.33      254.32     86.61 o 
   8   6   9     2565.34     2634.13    116.42 o 
  10   6   9      407.67      356.74     94.98 o 
  12   6   9       21.81      112.25     60.93 o 
  14   6   9     4201.58     4409.80    131.57 o 
  16   6   9     3210.79     3190.72    158.78 o 
  18   6   9     5123.53     5290.66    159.93 o 
  20   6   9      296.10      387.77     53.03 o 
 -23   7   9      153.21      163.24     60.73 o 
 -21   7   9     7713.45     6913.82    182.01 o 
 -19   7   9     1102.87      716.47     66.24 o 
 -17   7   9     2430.96     2394.86     96.04 o 
 -15   7   9        8.95      126.94     61.37 o 
 -13   7   9     2082.17     2366.05    106.54 o 
 -11   7   9     2976.57     2845.66    121.43 o 
  -9   7   9     2837.08     3139.27    118.30 o 
  -7   7   9     1279.16     1437.68     91.04 o 
  -5   7   9        6.48       51.69     65.06 o 
  -3   7   9     4442.91     4272.71    165.91 o 
  -1   7   9      795.42      785.63     83.97 o 
   1   7   9     1272.11     1377.17    112.94 o 
   3   7   9      699.10      750.38     91.30 o 
   5   7   9     2920.36     2765.86    114.87 o 
   7   7   9    13688.37    13579.12    372.70 o 
   9   7   9     7130.51     6674.22    189.48 o 
  11   7   9      103.33      109.31     56.76 o 
  13   7   9      451.23      313.22     52.01 o 
  15   7   9     1525.07     1270.88     95.95 o 
 -16   8   9     4839.91     4591.15    330.41 o 
 -14   8   9     5885.53     5504.53    226.21 o 
 -12   8   9      257.30       86.56     84.49 o 
 -10   8   9       40.42      146.43     64.61 o 
  -8   8   9      698.85      753.65    134.11 o 
  -6   8   9       30.53       18.49     74.90 o 
  -4   8   9      383.88      529.39     89.44 o 
  -2   8   9       51.78      129.60     84.19 o 
   0   8   9      983.34      961.92     89.36 o 
   2   8   9      310.03      536.51    118.58 o 
   4   8   9       91.45       79.44     73.05 o 
   6   8   9      717.50      946.61    116.67 o 
 -38   0  10    10903.69    10375.61    738.98 o 
 -36   0  10      390.68      222.44    178.03 o 
 -34   0  10      335.04      296.16    156.18 o 
 -32   0  10     4434.11     4259.89    363.26 o 
 -30   0  10    33231.79    30382.34   2107.26 o 
 -28   0  10     4119.81     4569.42    229.17 o 
 -26   0  10     7718.14     8167.62    327.15 o 
 -24   0  10    27533.67    28224.26    815.66 o 
 -22   0  10    31791.28    30196.63    802.82 o 
 -20   0  10    97785.32    95431.70   2968.68 o 
 -18   0  10    13413.23    13396.66    669.76 o 
 -16   0  10    89109.18    90203.80   3290.43 o 
 -14   0  10     2011.17     2142.99    171.51 o 
 -12   0  10     9408.01     8250.11    269.11 o 
 -10   0  10     7183.24     6420.18    271.48 o 
  -8   0  10    56378.98    47114.11   1497.22 o 
  -6   0  10      160.68     1418.36     96.05 o 
  -4   0  10    10169.16    11144.79    346.52 o 
  -2   0  10     9203.20     9203.47    329.82 o 
   0   0  10    45454.51    39901.27   1273.59 o 
   2   0  10    26259.56    28956.30   1055.77 o 
   4   0  10    12194.96    11905.93    413.02 o 
   6   0  10     6479.52     5726.15    243.70 o 
   8   0  10    12100.31    13582.76    479.94 o 
  10   0  10      898.98      852.98    124.57 o 
  12   0  10     5634.31     5866.39    195.33 o 
  14   0  10    26012.90    24868.33    715.86 o 
  16   0  10    34914.88    31165.60   1009.81 o 
  18   0  10    12233.63    11009.85    898.37 o 
  20   0  10    63834.68    62178.32   2301.24 o 
  22   0  10      160.07      129.50    139.08 o 
  24   0  10      120.74      109.57    107.55 o 
  26   0  10     2479.56     2698.04    190.57 o 
  28   0  10      155.38      110.54     85.70 o 
  30   0  10     1259.26      938.51    203.92 o 
 -37   1  10      588.81      697.04    186.79 o 
 -35   1  10     1081.47     1018.42    225.79 o 
 -33   1  10      680.68      770.25    100.93 o 
 -31   1  10     1173.17     1310.46    292.94 o 
 -29   1  10      100.45      189.52     92.37 o 
 -27   1  10    10672.81     9379.89    218.13 o 
 -25   1  10     7957.35     7356.22    154.84 o 
 -23   1  10      555.62      890.72     51.25 o 
 -21   1  10     1082.24     1169.43     58.54 o 
 -19   1  10    19735.10    21260.62    645.07 o 
 -17   1  10    37167.58    38827.97   1027.60 o 
 -15   1  10    24632.35    27446.54    637.39 o 
 -13   1  10     2737.09     3574.67    126.91 o 
 -11   1  10     2262.71     1387.50     86.57 o 
  -9   1  10    27206.22    24244.13    598.23 o 
  -7   1  10    11818.32     9487.79    257.29 o 
  -5   1  10    22535.78    27942.39    684.55 o 
  -3   1  10    47729.72    49117.20   1183.50 o 
  -1   1  10     1390.60     1202.48     81.76 o 
   1   1  10    35597.30    35723.36    858.94 o 
   3   1  10       10.74      379.55     80.31 o 
   5   1  10     8465.96     9195.77    277.28 o 
   7   1  10     9147.79     9347.94    303.07 o 
   9   1  10     5249.14     4902.20    237.39 o 
  11   1  10    13906.53    12459.90    258.70 o 
  13   1  10      132.27      243.10     56.97 o 
  15   1  10     7562.62     8458.06    188.59 o 
  17   1  10      176.74      155.91     70.73 o 
  19   1  10     6846.04     6049.45    180.93 o 
  21   1  10      614.05      661.17     85.80 o 
  23   1  10       51.96       99.10     91.29 o 
  25   1  10      231.71      284.02     88.16 o 
  27   1  10     1900.04     1497.95    101.20 o 
  29   1  10      391.75      400.36     77.54 o 
 -38   2  10     1307.76     1467.70    117.44 o 
 -36   2  10      161.46      221.25     81.65 o 
 -34   2  10      238.50      455.10    226.18 o 
 -32   2  10     7534.86     7247.76    350.74 o 
 -30   2  10     1710.59     2182.49    188.92 o 
 -28   2  10      413.06      299.45     65.77 o 
 -26   2  10      398.78      550.71     57.07 o 
 -24   2  10     2627.27     2205.68     73.58 o 
 -22   2  10     2888.92     3354.17     90.82 o 
 -20   2  10     1891.81     1748.95     65.29 o 
 -18   2  10     2787.25     2900.85    104.57 o 
 -16   2  10    12279.37    10850.35    315.02 o 
 -14   2  10        7.51       76.69     72.95 o 
 -12   2  10    19223.69    19589.80    497.13 o 
 -10   2  10    32927.52    27401.00    677.91 o 
  -8   2  10    28507.65    32019.53    783.69 o 
  -6   2  10     3885.72     5010.77    158.87 o 
  -4   2  10      704.15      589.59     69.51 o 
  -2   2  10    50939.26    48350.91   1156.76 o 
   0   2  10       72.59      515.01     74.10 o 
   2   2  10     2494.78     3020.34    140.94 o 
   4   2  10    19029.58    21285.56    536.25 o 
   6   2  10    33359.73    33958.99    978.94 o 
   8   2  10     2154.74     2782.54    111.40 o 
  10   2  10    20080.07    20209.27    427.87 o 
  12   2  10    12499.54    11085.21    220.39 o 
  14   2  10    14574.95    14624.40    280.03 o 
  16   2  10     1510.84     1679.45     76.77 o 
  18   2  10     1908.69     1697.17     84.23 o 
  20   2  10      583.14      782.31     84.83 o 
  22   2  10      238.46      279.18     66.53 o 
  24   2  10     2027.57     1692.91     92.60 o 
  26   2  10     2015.60     2156.62    118.69 o 
  28   2  10     2916.15     2950.54    187.97 o 
 -37   3  10     1402.13     1857.42    211.44 o 
 -35   3  10     2503.03     3820.29    301.28 o 
 -33   3  10      749.76     1014.32    221.09 o 
 -31   3  10       23.38      248.32     92.09 o 
 -29   3  10     5743.22     5340.83    147.16 o 
 -27   3  10      111.01      287.41     72.93 o 
 -25   3  10     8841.52     8374.03    173.48 o 
 -23   3  10      212.36      250.06     57.63 o 
 -21   3  10     6509.31     6807.21    139.72 o 
 -19   3  10     2639.76     3041.72     83.14 o 
 -17   3  10      271.93      382.70     52.32 o 
 -15   3  10     1751.44     1745.24     75.46 o 
 -13   3  10      906.14     1009.77     79.86 o 
 -11   3  10    11834.43    12689.50    407.17 o 
  -9   3  10     1102.70      770.34     95.94 o 
  -7   3  10     5733.05     4957.85    194.24 o 
  -5   3  10     5532.33     5512.04    232.38 o 
  -3   3  10     2878.39     3857.44    169.11 o 
  -1   3  10     2538.84     2503.99    137.05 o 
   1   3  10     8583.61     8273.91    277.26 o 
   3   3  10     2875.08     3038.22    140.30 o 
   5   3  10    17967.07    16855.76    428.97 o 
   7   3  10     5161.07     4498.42    115.46 o 
   9   3  10     1068.83     1789.20     68.60 o 
  11   3  10      188.65      339.50     59.08 o 
  13   3  10     5017.32     5116.48    149.14 o 
  15   3  10     3376.83     3061.90    111.39 o 
  17   3  10      236.84      125.67     65.82 o 
  19   3  10      459.92      374.06     70.91 o 
  21   3  10      701.25      540.15     69.69 o 
  23   3  10      282.71      332.84     69.43 o 
  25   3  10     8775.95     7999.16    281.13 o 
  27   3  10     1197.20      932.66    130.76 o 
 -34   4  10      738.38      900.72     91.51 o 
 -32   4  10      175.59      399.02     74.64 o 
 -30   4  10     1237.12     1291.13     94.16 o 
 -28   4  10       15.01      147.44     66.79 o 
 -26   4  10      266.54      210.39     61.98 o 
 -24   4  10     5104.65     5343.32    149.20 o 
 -22   4  10     6215.90     6898.69    165.19 o 
 -20   4  10     5520.79     5286.12    146.93 o 
 -18   4  10     4179.52     4299.57    111.89 o 
 -16   4  10    11215.53    11072.40    205.59 o 
 -14   4  10     1790.18     2260.71     78.93 o 
 -12   4  10      816.04      969.38     56.36 o 
 -10   4  10    10083.02     9757.11    181.99 o 
  -8   4  10       23.49      -37.51     47.16 o 
  -6   4  10     3470.88     3449.78     89.67 o 
  -4   4  10    17036.21    15450.41    290.86 o 
  -2   4  10    45529.25    45648.62    755.05 o 
   0   4  10    15586.45    15151.43    309.70 o 
   2   4  10     2377.34     2578.70     95.99 o 
   4   4  10      275.33      357.58     60.61 o 
   6   4  10        0.53      268.04     58.93 o 
   8   4  10      365.35      705.27     65.53 o 
  10   4  10     2040.85     1817.97     74.60 o 
  12   4  10     7590.43     7863.54    169.17 o 
  14   4  10     7546.96     7219.74    163.96 o 
  16   4  10      315.94      315.43     73.58 o 
  18   4  10      356.43      278.20     82.75 o 
  20   4  10     7127.28     6820.91    204.40 o 
  22   4  10      136.92      190.68     66.05 o 
  24   4  10      107.53      232.34     75.63 o 
  26   4  10     1923.01     1642.31    156.81 o 
 -33   5  10      545.34      518.83    153.07 o 
 -31   5  10     5301.57     5419.04    215.39 o 
 -29   5  10     2492.94     2473.95     92.23 o 
 -27   5  10      364.49      326.08     64.97 o 
 -25   5  10     3799.99     3791.61    135.06 o 
 -23   5  10     6439.62     6132.58    167.32 o 
 -21   5  10    24783.00    25082.29    609.73 o 
 -19   5  10     5137.65     5220.41    171.40 o 
 -17   5  10    20321.88    20861.56    461.19 o 
 -15   5  10       19.58       66.51     67.12 o 
 -13   5  10     4498.65     4595.56    122.93 o 
 -11   5  10      994.11     1323.78     86.12 o 
  -9   5  10      277.53      402.96     66.95 o 
  -7   5  10    17046.70    16876.28    322.73 o 
  -5   5  10       22.38       88.25     59.03 o 
  -3   5  10     6405.99     6318.04    161.35 o 
  -1   5  10      478.52      501.31     65.65 o 
   1   5  10     8343.84     8857.74    202.98 o 
   3   5  10      233.89      176.07     71.25 o 
   5   5  10     3567.56     3254.03    110.41 o 
   7   5  10     2496.67     2367.39    128.52 o 
   9   5  10      981.26      837.86     81.22 o 
  11   5  10      406.78      430.50     74.11 o 
  13   5  10       46.96       87.84     63.52 o 
  15   5  10     2647.39     2898.66    108.29 o 
  17   5  10    10600.02    11603.04    319.39 o 
  19   5  10     2814.63     3152.73    118.52 o 
  21   5  10     6184.78     5489.37    162.94 o 
  23   5  10     1246.47     1134.86    123.20 o 
 -28   6  10      302.01      402.85     57.48 o 
 -26   6  10     4550.62     4687.65    138.08 o 
 -24   6  10     1069.76     1120.81     67.32 o 
 -22   6  10       43.81      405.69     66.03 o 
 -20   6  10     5608.16     5290.72    175.61 o 
 -18   6  10       99.36      209.32     68.10 o 
 -16   6  10     2854.37     2818.08    107.12 o 
 -14   6  10     3898.43     3982.96    140.72 o 
 -12   6  10      570.81      724.35     83.73 o 
 -10   6  10      569.08      605.45     72.22 o 
  -8   6  10     7729.05     7301.59    180.34 o 
  -6   6  10        8.38      -16.43     71.55 o 
  -4   6  10       65.94       73.81     73.14 o 
  -2   6  10     2654.96     2983.58    145.86 o 
   0   6  10        3.93       57.28    104.63 o 
   2   6  10      400.16      555.67    102.50 o 
   4   6  10     3812.62     3887.72    160.38 o 
   6   6  10      658.77      687.93     80.41 o 
   8   6  10      261.94      445.12     80.16 o 
  10   6  10    13598.71    13508.78    353.01 o 
  12   6  10     1848.77     1923.18    111.53 o 
  14   6  10      957.83     1050.68     90.01 o 
  16   6  10     3190.14     3177.42    150.71 o 
  18   6  10     2769.26     3085.72    136.59 o 
  20   6  10       16.02      -84.59     84.59 o 
 -23   7  10      200.01      184.04     57.48 o 
 -21   7  10      487.30      403.38     52.92 o 
 -19   7  10     2153.81     2062.45     90.41 o 
 -17   7  10      395.85      348.32     60.41 o 
 -15   7  10     3360.93     3332.42    114.13 o 
 -13   7  10     9842.33     9531.91    259.99 o 
 -11   7  10     1349.57     1615.95     91.40 o 
  -9   7  10      796.83     1095.90    110.95 o 
  -7   7  10     3174.91     3273.32    114.56 o 
  -5   7  10      150.37      322.13     67.85 o 
  -3   7  10     9258.79     9290.84    274.11 o 
  -1   7  10     4196.52     4413.96    156.37 o 
   1   7  10     1477.51     1477.69    105.09 o 
   3   7  10    11939.00    12572.77    365.29 o 
   5   7  10      295.98      248.13     60.41 o 
   7   7  10     3991.52     4244.62    136.76 o 
   9   7  10      164.44       95.80    105.59 o 
  11   7  10     4924.35     4834.49    188.87 o 
  13   7  10       12.54       -7.98     49.68 o 
 -14   8  10      820.60      994.82     96.45 o 
 -12   8  10     8224.17     7680.01    350.77 o 
 -10   8  10     2770.38     2820.11    210.14 o 
  -8   8  10        7.49      -33.62     69.47 o 
  -6   8  10      442.26      529.14    140.30 o 
  -4   8  10      731.84      953.52     96.34 o 
  -2   8  10     1625.48     1261.21    103.30 o 
   0   8  10      966.60      860.54     86.43 o 
   2   8  10     7689.20     7238.78    289.79 o 
   4   8  10     3256.35     2912.91    135.73 o 
   6   8  10      178.18      206.94     95.61 o 
 -37   1  11     1452.38     3008.98    318.37 o 
 -35   1  11       61.97      160.14    143.01 o 
 -33   1  11      760.02      921.22    190.06 o 
 -31   1  11     3999.78     4227.75    164.86 o 
 -29   1  11     8998.48     8287.58    210.35 o 
 -27   1  11     1008.68     1006.08     69.22 o 
 -25   1  11     2602.02     3062.50     89.61 o 
 -23   1  11     4056.41     3820.14     99.38 o 
 -21   1  11    15058.74    13108.04    238.76 o 
 -19   1  11        1.12      121.08     61.17 o 
 -17   1  11     2567.41     3012.12    147.68 o 
 -15   1  11    61503.25    55616.39   1257.06 o 
 -13   1  11    13964.21    15297.48    372.14 o 
 -11   1  11     2283.12     2608.46    117.24 o 
  -9   1  11     1484.68     2200.40    105.83 o 
  -7   1  11    28415.04    28294.64    694.60 o 
  -5   1  11      993.79     1222.75     88.26 o 
  -3   1  11      119.16      263.70     77.13 o 
  -1   1  11    42814.61    43839.84    983.69 o 
   1   1  11    14821.14    13221.38    343.96 o 
   3   1  11     1591.62     2146.52    124.52 o 
   5   1  11     1846.53     1401.23     99.78 o 
   7   1  11    13929.09    13965.17    440.48 o 
   9   1  11     4337.36     4369.64    122.98 o 
  11   1  11      129.53      345.02     57.22 o 
  13   1  11    20124.55    18637.97    334.99 o 
  15   1  11    11857.09    10736.73    245.19 o 
  17   1  11      597.06      639.71     73.85 o 
  19   1  11        9.71       23.32     81.10 o 
  21   1  11      244.03      228.29     93.98 o 
  23   1  11     1481.19     1359.11     93.92 o 
  25   1  11     1032.88      822.73     92.61 o 
  27   1  11       57.86      206.85    107.02 o 
  29   1  11     7090.92     6344.23    267.90 o 
 -36   2  11      244.89      495.20     98.51 o 
 -34   2  11    17053.70    16898.60    934.97 o 
 -32   2  11     1218.21     1432.58    155.25 o 
 -30   2  11     1089.25     1169.06     87.75 o 
 -28   2  11     3056.50     2680.04    126.29 o 
 -26   2  11      230.55      328.59     54.15 o 
 -24   2  11     1297.82     1531.42     63.54 o 
 -22   2  11      394.40      321.99     48.11 o 
 -20   2  11       22.31       37.21     45.01 o 
 -18   2  11      357.32      501.17     61.46 o 
 -16   2  11      211.07      423.89     82.13 o 
 -14   2  11       17.13       48.78     81.55 o 
 -12   2  11     6712.13     7481.46    223.74 o 
 -10   2  11    26630.28    26073.76    649.24 o 
  -8   2  11      358.12      323.26     72.74 o 
  -6   2  11     7394.82     7474.60    213.22 o 
  -4   2  11        5.95       21.76     70.97 o 
  -2   2  11    14328.45    15511.82    397.69 o 
   0   2  11      818.26      787.33     83.40 o 
   2   2  11     4006.52     4721.03    163.91 o 
   4   2  11    22418.92    22379.15    610.56 o 
   6   2  11       49.92      -92.32     92.32 o 
   8   2  11     3306.05     3265.62     92.79 o 
  10   2  11     7435.29     6893.40    154.05 o 
  12   2  11     1590.97     1768.20     79.40 o 
  14   2  11     1777.43     1580.13     85.15 o 
  16   2  11      226.62      358.11     65.12 o 
  18   2  11      697.76      708.72     76.50 o 
  20   2  11     2622.79     2684.59    118.28 o 
  22   2  11     2081.14     2564.30    124.90 o 
  24   2  11      711.89      722.71    114.07 o 
  26   2  11      297.97      167.89     88.54 o 
  28   2  11      397.42      301.35    101.70 o 
 -37   3  11     1723.52     1865.59    215.37 o 
 -35   3  11     3136.46     3490.45    345.32 o 
 -33   3  11     4765.03     4746.37    284.06 o 
 -31   3  11      581.09      623.43     82.10 o 
 -29   3  11        2.72      116.70     75.58 o 
 -27   3  11    10756.57    10383.63    256.33 o 
 -25   3  11     6242.91     6182.62    154.70 o 
 -23   3  11     3316.58     3266.74     99.51 o 
 -21   3  11    14527.02    14049.89    266.64 o 
 -19   3  11     4181.75     4311.51    100.38 o 
 -17   3  11     5419.02     4456.91    117.14 o 
 -15   3  11     4748.21     4426.74    160.65 o 
 -13   3  11      254.62      468.29     53.32 o 
 -11   3  11      243.19      203.96     97.23 o 
  -9   3  11    77264.67    76512.77   2439.59 o 
  -7   3  11    35360.78    37968.84   1234.02 o 
  -5   3  11     8970.92     9586.03    363.40 o 
  -3   3  11     1950.00     2391.25    157.07 o 
  -1   3  11      192.51      670.96     68.49 o 
   1   3  11       31.74      -23.54     66.57 o 
   3   3  11    21361.85    19658.56    391.92 o 
   5   3  11     6999.04     5860.89    128.96 o 
   7   3  11    24482.97    24019.04    428.24 o 
   9   3  11     8270.38     6905.07    146.01 o 
  11   3  11       79.91      -10.86     58.14 o 
  13   3  11     1889.72     2107.60     87.90 o 
  15   3  11      257.23      267.72     78.75 o 
  17   3  11        4.77       -7.87     71.37 o 
  19   3  11      889.54      923.50     82.89 o 
  21   3  11     4000.09     4099.88    162.58 o 
  23   3  11     4369.91     4388.75    184.73 o 
  25   3  11      956.31      921.10     95.00 o 
  27   3  11      489.12      480.98    119.63 o 
 -34   4  11       31.33      137.32     77.74 o 
 -32   4  11     1948.80     1993.59     98.60 o 
 -30   4  11     1232.74     1230.76     78.91 o 
 -28   4  11     2487.24     2741.83    105.12 o 
 -26   4  11      831.95     1032.44     81.75 o 
 -24   4  11     1171.09     1254.32     75.91 o 
 -22   4  11       27.61       86.94     56.49 o 
 -20   4  11     2791.75     2644.53     96.41 o 
 -18   4  11      144.48      223.00     51.27 o 
 -16   4  11    31225.85    28895.69    488.60 o 
 -14   4  11     2169.38     2236.35     80.27 o 
 -12   4  11    14248.43    14512.11    267.97 o 
 -10   4  11     5352.85     5511.68    120.03 o 
  -8   4  11    19454.40    17302.22    320.67 o 
  -6   4  11    29750.30    27764.73    468.10 o 
  -4   4  11     5124.85     5591.94    173.79 o 
  -2   4  11     1240.19     1542.17     68.53 o 
   0   4  11     4158.30     4544.06    111.83 o 
   2   4  11     6354.98     6606.09    148.85 o 
   4   4  11     1671.65     2198.94    122.84 o 
   6   4  11     6640.49     6634.87    157.97 o 
   8   4  11     4466.85     4192.93    109.94 o 
  10   4  11      422.40      304.67     57.28 o 
  12   4  11      443.60      335.18     64.37 o 
  14   4  11     1236.02     1087.70     71.16 o 
  16   4  11      216.04      248.47     81.46 o 
  18   4  11       81.96       37.82     76.92 o 
  20   4  11        1.16       94.53     66.03 o 
  22   4  11     2010.96     2027.66    132.23 o 
  24   4  11      226.34      200.59     66.91 o 
 -33   5  11     2455.15     2378.73    245.52 o 
 -31   5  11      289.28      458.35     68.33 o 
 -29   5  11     2191.06     2274.39     87.15 o 
 -27   5  11       48.53       66.59     62.74 o 
 -25   5  11      180.84      156.57     70.17 o 
 -23   5  11     8666.56     8371.60    225.43 o 
 -21   5  11      991.20     1221.52     81.73 o 
 -19   5  11      255.50      314.04     66.90 o 
 -17   5  11       86.87      237.07     61.78 o 
 -15   5  11     5957.25     5546.24    148.32 o 
 -13   5  11       20.87       35.66     62.61 o 
 -11   5  11     3766.73     3374.28    103.84 o 
  -9   5  11       35.81       74.63     67.95 o 
  -7   5  11     1409.18     1984.45     79.98 o 
  -5   5  11     4202.76     4554.29    127.25 o 
  -3   5  11     2988.05     2930.18    101.75 o 
  -1   5  11       20.89       46.00     70.51 o 
   1   5  11    18374.62    18752.54    385.81 o 
   3   5  11    12355.96    11838.90    265.15 o 
   5   5  11     4318.68     4287.04    131.19 o 
   7   5  11      559.50      566.92     78.90 o 
   9   5  11     3255.47     3849.03    148.92 o 
  11   5  11    10672.47    10679.06    269.15 o 
  13   5  11     4292.48     4408.25    127.61 o 
  15   5  11      238.72      140.24     63.50 o 
  17   5  11        5.83      279.72     88.66 o 
  19   5  11        9.76       76.07     63.29 o 
  21   5  11      492.81      593.96     65.19 o 
 -28   6  11     1341.96     1103.13     62.61 o 
 -26   6  11     3500.43     3564.02    122.37 o 
 -24   6  11      183.68      249.55     63.00 o 
 -22   6  11      448.26      423.45     65.96 o 
 -20   6  11      386.10      341.51     69.00 o 
 -18   6  11     9382.66     9210.61    233.45 o 
 -16   6  11     2653.67     2889.20    135.19 o 
 -14   6  11     2862.67     3056.35    130.38 o 
 -12   6  11     8868.94     8878.15    238.55 o 
 -10   6  11     1804.33     1938.95     88.18 o 
  -8   6  11       40.44      181.27     68.73 o 
  -6   6  11      189.26      308.92    117.94 o 
  -4   6  11    10368.83    10596.04    255.95 o 
  -2   6  11     7275.64     7116.60    200.43 o 
   0   6  11     3455.75     3760.36    149.04 o 
   2   6  11     5076.55     5222.21    177.19 o 
   4   6  11      230.23      293.11     77.26 o 
   6   6  11      861.24     1013.69    122.22 o 
   8   6  11     3112.32     3387.53    144.97 o 
  10   6  11     1420.53     1626.51    149.90 o 
  12   6  11     8644.70     8375.18    230.03 o 
  14   6  11     3256.94     3153.74    159.43 o 
  16   6  11     2763.05     2830.61    115.44 o 
  18   6  11      803.21      805.45    113.97 o 
 -23   7  11      814.05      794.45     84.02 o 
 -21   7  11      129.96      159.59     66.72 o 
 -19   7  11     5284.17     4893.05    141.81 o 
 -17   7  11     2990.53     2976.01    104.70 o 
 -15   7  11        6.36      -15.04     67.72 o 
 -13   7  11     1252.42     1473.72    100.31 o 
 -11   7  11     4768.96     4829.21    149.23 o 
  -9   7  11     1706.88     1779.03    109.30 o 
  -7   7  11      362.85      495.92     67.70 o 
  -5   7  11     1186.84     1321.50     84.79 o 
  -3   7  11     3226.57     3315.71    133.42 o 
  -1   7  11      248.00      334.08    100.29 o 
   1   7  11      635.28      777.45     92.99 o 
   3   7  11     2535.04     2654.61    141.30 o 
   5   7  11      151.08      205.48     60.31 o 
   7   7  11      936.48      855.47     72.08 o 
   9   7  11      799.32      664.56     61.13 o 
  11   7  11     1132.68     1189.57     93.86 o 
  13   7  11       15.03       60.76     66.58 o 
 -14   8  11      469.39      699.44    136.43 o 
 -12   8  11      206.09      200.71    115.81 o 
 -10   8  11     1235.91     1253.49     78.73 o 
  -8   8  11       11.65        4.58     58.20 o 
  -6   8  11      131.33       25.69     65.43 o 
  -4   8  11      551.81      602.13    115.32 o 
  -2   8  11      977.49      955.77     79.41 o 
   0   8  11      773.70      724.28     89.18 o 
   2   8  11      920.94      732.84    133.03 o 
   4   8  11      682.08      492.87    245.66 o 
 -36   0  12      609.78      637.37    120.42 o 
 -34   0  12     1163.97     1215.10    195.76 o 
 -32   0  12      115.88      133.75    135.33 o 
 -30   0  12     1571.37     1637.14    115.57 o 
 -28   0  12    62708.89    59446.25   1546.65 o 
 -26   0  12     3529.89     3620.12    186.13 o 
 -24   0  12    57613.73    58678.56   1674.04 o 
 -22   0  12    46643.86    42827.61   1126.53 o 
 -20   0  12    39977.06    40578.71   1063.95 o 
 -18   0  12     5697.14     5403.90    338.44 o 
 -16   0  12       11.23      -30.26    138.89 o 
 -14   0  12    10263.53     8240.59    395.43 o 
 -12   0  12     2998.80     3310.62    220.95 o 
 -10   0  12      142.74      565.57    117.76 o 
  -8   0  12    17022.52    13661.42    468.35 o 
  -6   0  12    34672.77    37636.46   1206.34 o 
  -4   0  12    15707.22    17808.80    598.53 o 
  -2   0  12    23439.38    22531.69    983.17 o 
   0   0  12    27621.02    25250.56   1314.51 o 
   2   0  12    24232.76    25398.43    967.90 o 
   4   0  12     7272.48     8662.09    387.94 o 
   6   0  12    20035.80    21295.16    813.86 o 
   8   0  12    39916.49    38809.71   1093.50 o 
  10   0  12    36903.64    36239.85    937.17 o 
  12   0  12     2995.53     3114.76    156.25 o 
  14   0  12    13525.13    13134.98    377.94 o 
  16   0  12    21405.94    20382.48    619.58 o 
  18   0  12     1448.19     1722.26    174.14 o 
  20   0  12     2867.73     3042.00    183.30 o 
  22   0  12     9932.81     9606.20    355.40 o 
  24   0  12      145.71      194.45    121.05 o 
  26   0  12      454.32      636.92    128.90 o 
  28   0  12      969.70      873.00    200.24 o 
 -37   1  12     2229.97     2641.37    244.72 o 
 -35   1  12     2873.56     3858.83    333.02 o 
 -33   1  12     4446.86     4655.54    190.18 o 
 -31   1  12      192.11      569.09     88.80 o 
 -29   1  12     8529.91     8539.29    256.35 o 
 -27   1  12     4977.93     4773.07    131.41 o 
 -25   1  12     4397.29     4614.33    109.14 o 
 -23   1  12      227.72       91.35     49.36 o 
 -21   1  12     1069.67     1151.31     57.51 o 
 -19   1  12      669.13      396.95     53.30 o 
 -17   1  12     2081.80     2153.09    122.04 o 
 -15   1  12    11626.18    12418.28    335.36 o 
 -13   1  12     6732.23     8281.53    237.64 o 
 -11   1  12     1557.12     1941.70    103.66 o 
  -9   1  12      293.86      531.76     78.40 o 
  -7   1  12     9562.56    11116.64    296.93 o 
  -5   1  12        9.69      213.51     69.80 o 
  -3   1  12    12636.68    11569.31    309.88 o 
  -1   1  12     2449.36     2010.92    106.57 o 
   1   1  12    20298.83    20164.67    504.81 o 
   3   1  12     1724.33     1462.95    105.74 o 
   5   1  12     1476.63     1251.68    113.81 o 
   7   1  12     2517.77     2839.83    104.13 o 
   9   1  12     2225.06     1745.36     67.33 o 
  11   1  12     1987.67     2124.61     78.45 o 
  13   1  12      789.24      874.82     66.68 o 
  15   1  12       36.76      205.72     69.50 o 
  17   1  12     3768.97     3616.41    124.75 o 
  19   1  12      509.35      756.15    101.56 o 
  21   1  12       64.42      213.38     83.51 o 
  23   1  12     1609.99     1722.49    114.83 o 
  25   1  12     6147.20     5794.81    403.73 o 
  27   1  12       46.71       57.26     80.37 o 
 -38   2  12     2324.32     2371.10    189.06 o 
 -36   2  12     3369.21     3504.47    253.35 o 
 -34   2  12     2109.64     3823.06    336.01 o 
 -32   2  12     2454.50     2391.66    168.31 o 
 -30   2  12      144.28      205.19     69.67 o 
 -28   2  12     3837.21     3682.02    118.42 o 
 -26   2  12     3451.68     3267.24     99.69 o 
 -24   2  12      329.69      300.86     59.62 o 
 -22   2  12     2373.74     2582.51     91.70 o 
 -20   2  12    15150.63    13751.05    317.23 o 
 -18   2  12     1276.33     1357.56     60.69 o 
 -16   2  12       17.59      154.55     68.81 o 
 -14   2  12    11577.09    11741.48    324.34 o 
 -12   2  12    28210.73    27055.33    675.39 o 
 -10   2  12      339.61      527.51     89.74 o 
  -8   2  12     2710.33     2498.71    117.30 o 
  -6   2  12    18961.93    18815.67    475.82 o 
  -4   2  12      186.02      236.00     80.88 o 
  -2   2  12     2553.47     3611.40    153.26 o 
   0   2  12    24103.41    23321.20    581.67 o 
   2   2  12     8403.81     8894.54    259.31 o 
   4   2  12     8077.35     7688.68    253.17 o 
   6   2  12     7824.72     7059.62    159.04 o 
   8   2  12     4042.84     3788.71    101.92 o 
  10   2  12      485.70      603.46     62.88 o 
  12   2  12     3270.59     3230.37    101.13 o 
  14   2  12      454.88      615.80     66.73 o 
  16   2  12    10703.59    10811.08    269.37 o 
  18   2  12     2829.98     2934.64    121.00 o 
  20   2  12      302.82      442.39     91.83 o 
  22   2  12    11083.72    10874.73    382.91 o 
  24   2  12     3236.45     3446.65    173.97 o 
  26   2  12      374.71      331.98     76.13 o 
 -37   3  12     1311.55     1011.75    131.73 o 
 -35   3  12      239.41      403.76    225.44 o 
 -33   3  12      703.37      668.32     99.28 o 
 -31   3  12     4469.98     4159.52    137.69 o 
 -29   3  12     3004.17     3082.05    119.04 o 
 -27   3  12      142.95      362.54     68.79 o 
 -25   3  12       50.00       11.00     63.82 o 
 -23   3  12     2290.46     2122.82     78.53 o 
 -21   3  12       41.05      -21.41     51.04 o 
 -19   3  12     6723.39     6802.69    144.89 o 
 -17   3  12     2120.40     2138.44     73.61 o 
 -15   3  12    17605.71    16285.75    292.47 o 
 -13   3  12    10124.24    10174.79    202.68 o 
 -11   3  12     7416.13     6933.50    276.55 o 
  -9   3  12     9388.68     9038.21    254.36 o 
  -7   3  12       47.70      156.37    110.72 o 
  -5   3  12     1863.60     2013.10    151.93 o 
  -3   3  12    13655.32    13391.30    481.69 o 
  -1   3  12    13808.61    12289.50    249.97 o 
   1   3  12    28755.18    29941.91    585.88 o 
   3   3  12     5316.64     5144.61    118.22 o 
   5   3  12     1212.09     1649.09     85.41 o 
   7   3  12      694.95      768.92     65.77 o 
   9   3  12     3570.05     3775.01    105.87 o 
  11   3  12      153.30      181.69     66.28 o 
  13   3  12     1472.50     1501.63     85.87 o 
  15   3  12     1786.82     1920.32    107.86 o 
  17   3  12      667.98      882.40     82.62 o 
  19   3  12       33.82      162.82     82.47 o 
  21   3  12     6968.29     6928.05    232.41 o 
  23   3  12     1143.18      955.34     92.64 o 
  25   3  12     1252.30     1279.81    110.07 o 
 -34   4  12     4705.58     3877.44    252.54 o 
 -32   4  12      237.59      319.03     83.72 o 
 -30   4  12     1192.91     1083.12     98.39 o 
 -28   4  12     9889.26     9589.10    221.66 o 
 -26   4  12     2397.43     1991.14     87.57 o 
 -24   4  12      667.10      689.65     66.63 o 
 -22   4  12     1951.70     2449.38    103.67 o 
 -20   4  12      129.54      184.00     52.28 o 
 -18   4  12     2799.31     2515.25     81.75 o 
 -16   4  12      884.74      784.08     55.50 o 
 -14   4  12     5016.08     5519.37    158.99 o 
 -12   4  12    22896.15    22663.61    437.01 o 
 -10   4  12      108.88       83.85     51.41 o 
  -8   4  12     9687.00     9185.10    181.23 o 
  -6   4  12    28809.94    29472.05    513.29 o 
  -4   4  12      738.40     1032.25     60.25 o 
  -2   4  12       57.91      130.65     62.20 o 
   0   4  12     2288.63     2553.94    125.24 o 
   2   4  12     6358.25     6150.60    138.68 o 
   4   4  12     7159.06     6868.01    150.15 o 
   6   4  12     7549.26     7768.61    167.87 o 
   8   4  12      646.59      819.58     72.90 o 
  10   4  12      287.39      214.00     59.00 o 
  12   4  12     3352.37     3354.74    122.61 o 
  14   4  12      444.47      374.28     66.40 o 
  16   4  12     1423.15     1545.24     94.78 o 
  18   4  12      473.42      369.41     78.03 o 
  20   4  12     2934.92     2746.09    125.95 o 
  22   4  12     2243.13     2299.78    120.69 o 
  24   4  12     1698.21     1652.49    169.48 o 
 -33   5  12     2538.90     2220.93    219.26 o 
 -31   5  12      576.97      631.72     87.04 o 
 -29   5  12     4144.35     3630.72    133.77 o 
 -27   5  12     4378.67     3535.94    115.48 o 
 -25   5  12     6542.34     6519.30    192.77 o 
 -23   5  12     7815.42     8161.95    228.01 o 
 -21   5  12       97.26      244.59     69.91 o 
 -19   5  12     3071.44     3313.18    121.14 o 
 -17   5  12      208.41      183.34     59.06 o 
 -15   5  12     5150.29     5143.59    166.91 o 
 -13   5  12     7814.11     7068.03    170.83 o 
 -11   5  12       45.12       47.75     60.65 o 
  -9   5  12     6673.29     6947.13    157.16 o 
  -7   5  12     4017.37     3646.20    110.19 o 
  -5   5  12     4965.98     5874.44    176.61 o 
  -3   5  12     6981.48     6888.64    162.38 o 
  -1   5  12       65.74       94.81     68.67 o 
   1   5  12     5472.59     5407.65    240.50 o 
   3   5  12    12488.11    12514.51    363.49 o 
   5   5  12     2182.03     2140.52    157.11 o 
   7   5  12    13223.70    13000.95    346.95 o 
   9   5  12     1114.93      963.82     81.79 o 
  11   5  12     1740.51     1826.23     94.47 o 
  13   5  12     6269.98     6395.45    188.01 o 
  15   5  12     1029.22     1011.60     98.21 o 
  17   5  12     4268.27     3931.34    134.92 o 
  19   5  12     1523.09     1495.36     87.58 o 
  21   5  12      306.91      215.19     74.99 o 
 -28   6  12       23.42       63.15     49.89 o 
 -26   6  12      163.00      248.89     54.29 o 
 -24   6  12     6545.81     6124.96    171.94 o 
 -22   6  12       68.31      130.01     59.14 o 
 -20   6  12     1800.89     1717.19     89.13 o 
 -18   6  12     5526.30     5545.25    156.86 o 
 -16   6  12        0.44      -34.65     58.52 o 
 -14   6  12     2378.73     2458.94    115.70 o 
 -12   6  12     2120.71     2201.02     99.37 o 
 -10   6  12       78.74       31.33     70.41 o 
  -8   6  12     1187.17     1376.65     80.78 o 
  -6   6  12     2873.50     2904.94    119.30 o 
  -4   6  12      241.01      434.28     76.71 o 
  -2   6  12       30.25      239.92     84.86 o 
   0   6  12     5612.85     5734.88    189.23 o 
   2   6  12      349.58      283.70     64.53 o 
   4   6  12     1640.66     1674.67     95.30 o 
   6   6  12     3796.01     3849.68    140.44 o 
   8   6  12     7012.05     7240.05    208.95 o 
  10   6  12     4315.76     4220.29    127.26 o 
  12   6  12     4341.33     4470.81    179.90 o 
  14   6  12      914.71      877.17     70.83 o 
  16   6  12      545.24      648.77     62.25 o 
 -23   7  12      311.03      291.99     60.24 o 
 -21   7  12     3881.22     3686.58    131.98 o 
 -19   7  12      720.39      729.15     70.53 o 
 -17   7  12       34.01       54.83     54.77 o 
 -15   7  12       19.56       70.84     64.70 o 
 -13   7  12       44.19      -62.59     62.59 o 
 -11   7  12     5765.05     5501.85    159.39 o 
  -9   7  12      502.74      497.73     75.01 o 
  -7   7  12     8850.76     8814.96    246.84 o 
  -5   7  12      216.96      315.34     68.76 o 
  -3   7  12     3367.94     3794.12    139.60 o 
  -1   7  12     2050.55     2077.04    115.26 o 
   1   7  12     2608.25     2889.59    145.13 o 
   3   7  12     1153.56     1305.85     76.36 o 
   5   7  12     6073.36     5700.92    167.12 o 
   7   7  12     3536.57     3476.46    114.89 o 
   9   7  12      889.30      914.43     63.62 o 
  11   7  12     2144.58     2045.44    113.09 o 
 -12   8  12      198.10      147.43    108.55 o 
 -10   8  12     4551.14     4660.59    238.19 o 
  -8   8  12     1113.02     1242.98     82.19 o 
  -6   8  12        8.33      -61.69     61.69 o 
  -4   8  12     1935.79     2122.59    110.07 o 
  -2   8  12     7735.83     7629.23    316.34 o 
   0   8  12      521.18      520.34    148.28 o 
 -39   1  13       11.90      -47.14     69.68 o 
 -37   1  13       12.33      125.11    138.43 o 
 -35   1  13     7463.74     6892.45    680.62 o 
 -33   1  13     2164.45     2622.80    167.52 o 
 -31   1  13     1589.66     1420.55     77.70 o 
 -29   1  13       16.98      176.05     64.46 o 
 -27   1  13      261.74      300.13     61.17 o 
 -25   1  13     4292.67     4090.47    110.53 o 
 -23   1  13     1600.49     1457.47     65.40 o 
 -21   1  13    14194.48    11468.28    218.95 o 
 -19   1  13    24892.83    24051.66    430.18 o 
 -17   1  13       92.15      132.42     95.08 o 
 -15   1  13     6342.09     5887.05    187.39 o 
 -13   1  13     4724.57     3992.36    162.93 o 
 -11   1  13    16101.06    14814.85    388.28 o 
  -9   1  13     2311.64     2204.22    109.46 o 
  -7   1  13      626.70      316.21     77.49 o 
  -5   1  13    38928.49    36118.52    883.44 o 
  -3   1  13     3317.31     3334.34    138.63 o 
  -1   1  13     2507.60     2831.08    132.17 o 
   1   1  13    26320.46    26146.19    708.73 o 
   3   1  13    10832.16    10204.96    310.73 o 
   5   1  13      589.07      771.24     96.25 o 
   7   1  13     1980.07     2023.52     77.62 o 
   9   1  13    28157.31    25549.61    429.97 o 
  11   1  13    22145.22    21164.12    384.66 o 
  13   1  13     1026.82     1041.94     69.51 o 
  15   1  13     2630.21     2778.06    106.39 o 
  17   1  13      101.35       68.81    105.34 o 
  19   1  13       10.42       45.86     88.20 o 
  21   1  13        2.99       14.10    101.07 o 
  23   1  13      880.49      794.34     99.29 o 
  25   1  13     2714.83     2472.20    151.38 o 
  27   1  13       37.44       96.58    115.09 o 
 -38   2  13       37.09      216.94    129.62 o 
 -36   2  13       47.54      169.49    103.11 o 
 -34   2  13     1932.71     2779.76    274.40 o 
 -32   2  13     1340.96     1081.63    138.59 o 
 -30   2  13     1421.40     1561.72     92.36 o 
 -28   2  13       11.07       89.12     67.11 o 
 -26   2  13     2664.71     2814.88     98.49 o 
 -24   2  13      345.20      420.75     62.18 o 
 -22   2  13       20.29       44.86     49.63 o 
 -20   2  13     5339.62     3768.33    101.79 o 
 -18   2  13      710.14      736.04     52.71 o 
 -16   2  13      178.82       79.68     53.46 o 
 -14   2  13     1724.69     2131.78    117.41 o 
 -12   2  13     7887.47     8312.82    246.11 o 
 -10   2  13    36114.50    34999.83    860.52 o 
  -8   2  13     1303.85     1547.60     94.43 o 
  -6   2  13    15755.57    16451.18    463.76 o 
  -4   2  13      447.79      341.85     84.69 o 
  -2   2  13    21913.54    21418.69    587.44 o 
   0   2  13     4747.73     5367.77    184.39 o 
   2   2  13       31.39      131.97     83.86 o 
   4   2  13     5299.92     4814.22    127.07 o 
   6   2  13      966.03     1167.03     58.30 o 
   8   2  13      287.58      334.98     54.53 o 
  10   2  13     3505.28     3375.26     97.13 o 
  12   2  13        9.67      139.75     60.13 o 
  14   2  13     4285.78     4442.62    184.75 o 
  16   2  13      821.90      793.54     71.57 o 
  18   2  13     2942.35     3398.51    150.75 o 
  20   2  13     1049.22      988.25     93.87 o 
  22   2  13      422.53      597.49     88.77 o 
  24   2  13       55.11       43.13     90.96 o 
  26   2  13     3036.06     2820.79    315.43 o 
 -37   3  13      139.96       83.60    107.05 o 
 -35   3  13      634.37      758.41    112.55 o 
 -33   3  13      839.34      676.20    117.51 o 
 -31   3  13      931.09     1015.17     93.40 o 
 -29   3  13     3340.71     2950.69    120.50 o 
 -27   3  13    10230.46    10586.72    258.95 o 
 -25   3  13     3457.37     3123.93    112.62 o 
 -23   3  13     1385.40     1579.74     78.17 o 
 -21   3  13     4688.25     4491.95    116.35 o 
 -19   3  13    23963.68    22659.19    430.40 o 
 -17   3  13      885.08     1250.61     68.03 o 
 -15   3  13      369.67      356.66     47.83 o 
 -13   3  13    24840.24    24360.30    467.18 o 
 -11   3  13    12182.33    11474.86    232.07 o 
  -9   3  13    10716.82    10484.43    240.77 o 
  -7   3  13      548.24      708.69     66.74 o 
  -5   3  13     5860.28     7144.94    178.61 o 
  -3   3  13        3.92      224.60     67.14 o 
  -1   3  13    10189.05     8814.62    233.01 o 
   1   3  13    12221.68    12402.08    313.20 o 
   3   3  13    29160.98    27889.75    506.53 o 
   5   3  13      161.53      163.69     48.92 o 
   7   3  13     1092.87     1173.51     59.39 o 
   9   3  13      303.17      327.85     65.34 o 
  11   3  13     8684.62     8376.49    188.73 o 
  13   3  13     2421.59     2713.54    112.28 o 
  15   3  13      480.33      447.36     80.56 o 
  17   3  13    13907.49    13464.93    329.61 o 
  19   3  13     4817.96     4610.48    157.13 o 
  21   3  13     1547.52     1248.39    113.51 o 
  23   3  13     1464.48     1627.36    104.21 o 
  25   3  13      103.25      207.56    107.73 o 
 -34   4  13      133.91      254.47     76.59 o 
 -32   4  13      219.32      171.77     63.38 o 
 -30   4  13     2269.60     2214.84    107.86 o 
 -28   4  13        0.32      224.15     84.54 o 
 -26   4  13       85.49      146.64     72.04 o 
 -24   4  13      627.19      787.25     65.34 o 
 -22   4  13      166.14      172.52     62.51 o 
 -20   4  13      138.84      187.85     55.43 o 
 -18   4  13     2076.09     2252.46     83.10 o 
 -16   4  13     2029.26     1972.79     77.12 o 
 -14   4  13    16140.31    14406.67    290.20 o 
 -12   4  13     1688.78     1640.19     78.37 o 
 -10   4  13    16736.68    16575.58    306.41 o 
  -8   4  13     7345.20     7096.82    156.60 o 
  -6   4  13     9945.19     9663.79    194.67 o 
  -4   4  13    10227.32    10594.47    224.31 o 
  -2   4  13    14025.56    13253.96    307.57 o 
   0   4  13    19092.31    18031.52    388.39 o 
   2   4  13      317.08      574.65     62.34 o 
   4   4  13     3152.31     3536.71    104.93 o 
   6   4  13       13.52       36.73     53.21 o 
   8   4  13     3702.07     3787.60    112.43 o 
  10   4  13      503.57      492.26     65.10 o 
  12   4  13     4860.93     4972.50    152.05 o 
  14   4  13       44.09       48.56     75.12 o 
  16   4  13     1647.05     1882.40     99.43 o 
  18   4  13      410.09      618.35     75.05 o 
  20   4  13      709.30      741.35     86.90 o 
  22   4  13      646.08      538.01     74.44 o 
 -31   5  13     1003.34      847.81     63.28 o 
 -29   5  13     1038.39     1174.81     69.82 o 
 -27   5  13      227.46      180.41     63.80 o 
 -25   5  13      430.13      654.39     69.05 o 
 -23   5  13      271.72      366.22     70.49 o 
 -21   5  13     1462.31     1620.12     86.51 o 
 -19   5  13        0.18       61.80     62.69 o 
 -17   5  13      966.69     1112.65     73.70 o 
 -15   5  13    18834.75    17935.73    399.95 o 
 -13   5  13    13546.38    13219.64    314.41 o 
 -11   5  13     3275.27     3343.11    108.90 o 
  -9   5  13     3350.13     3687.90    109.32 o 
  -7   5  13     7625.16     7773.55    177.88 o 
  -5   5  13     3649.62     4050.83    147.53 o 
  -3   5  13    24354.76    23369.75    485.20 o 
  -1   5  13      364.01      598.53     78.56 o 
   1   5  13     3756.55     4096.62    149.22 o 
   3   5  13     5556.48     6123.78    188.68 o 
   5   5  13     1343.55     1406.10    100.60 o 
   7   5  13       56.74      127.39    109.81 o 
   9   5  13        2.66      110.07     67.40 o 
  11   5  13      443.82      493.29     64.98 o 
  13   5  13     1837.52     2070.84    109.35 o 
  15   5  13     1977.07     1653.51    106.28 o 
  17   5  13     1763.57     2113.32    105.11 o 
  19   5  13     2605.45     2262.88     87.42 o 
 -28   6  13     9287.75     8482.25    281.76 o 
 -26   6  13      114.50       98.79     56.24 o 
 -24   6  13     2304.21     2247.13    107.37 o 
 -22   6  13      851.30     1044.57     82.65 o 
 -20   6  13       65.99       99.06     61.16 o 
 -18   6  13      178.10      122.96     58.60 o 
 -16   6  13     2611.99     2646.98    124.76 o 
 -14   6  13       31.54       39.95     75.42 o 
 -12   6  13      388.55      558.05     75.60 o 
 -10   6  13      610.16      518.92     76.62 o 
  -8   6  13     3892.50     4198.46    138.34 o 
  -6   6  13     3533.26     3630.72    129.08 o 
  -4   6  13     5722.09     5713.64    175.11 o 
  -2   6  13    11804.21    12879.98    357.32 o 
   0   6  13     1610.11     1912.46    111.45 o 
   2   6  13     1035.07     1260.84     81.35 o 
   4   6  13      122.04      173.67     68.24 o 
   6   6  13     3714.78     3845.38    135.25 o 
   8   6  13     5226.91     5209.27    163.46 o 
  10   6  13      227.31      221.39     55.24 o 
  12   6  13      676.48      778.22     82.39 o 
  14   6  13       75.84      113.54     83.74 o 
  16   6  13       13.45       98.55     55.05 o 
 -23   7  13     4056.95     3196.42    142.54 o 
 -21   7  13      586.39      678.55     66.35 o 
 -19   7  13       89.77      129.67     50.15 o 
 -17   7  13     1896.65     1632.92    108.74 o 
 -15   7  13      785.61      776.10     80.86 o 
 -13   7  13       97.87       58.06     62.57 o 
 -11   7  13      856.62      959.20     97.94 o 
  -9   7  13    12638.16    12660.53    356.19 o 
  -7   7  13     4417.34     4647.88    254.79 o 
  -5   7  13     4110.44     4262.43    156.63 o 
  -3   7  13      219.26      350.04     85.97 o 
  -1   7  13     2060.59     2155.01    104.40 o 
   1   7  13      161.01      177.78     88.26 o 
   3   7  13      287.96      289.53     56.59 o 
   5   7  13     4653.50     4542.83    139.83 o 
   7   7  13     1372.02     1298.69     76.61 o 
   9   7  13      791.27      782.73     79.34 o 
 -10   8  13     1114.76      980.45    151.40 o 
  -8   8  13     1423.58     1472.36    114.42 o 
  -6   8  13      174.19      221.84     78.07 o 
  -4   8  13        1.76      -42.41     77.14 o 
  -2   8  13     1427.45     1265.01    142.62 o 
 -36   0  14      631.91      670.74     93.50 o 
 -34   0  14     3727.33     3614.97    231.08 o 
 -32   0  14     2147.19     2328.94    153.35 o 
 -30   0  14     4580.46     4668.04    213.62 o 
 -28   0  14      341.10      286.79     86.64 o 
 -26   0  14    33329.55    30592.62    903.06 o 
 -24   0  14    21138.56    21693.92    650.53 o 
 -22   0  14    11228.74    11326.95    334.52 o 
 -20   0  14     5373.44     4578.18    156.79 o 
 -18   0  14     2317.97     1932.87    114.45 o 
 -16   0  14    28538.45    31305.11   1457.78 o 
 -14   0  14      702.06     1044.93    193.22 o 
 -12   0  14    48818.44    47443.91   2154.04 o 
 -10   0  14    15962.59    14860.85    730.21 o 
  -8   0  14    10010.92    10824.37    557.21 o 
  -6   0  14     1554.06     1221.43    133.36 o 
  -4   0  14    70968.42    66195.91   2436.28 o 
  -2   0  14    57196.34    68222.45   2504.86 o 
   0   0  14    19989.57    20424.95    978.38 o 
   2   0  14     5179.26     5405.96    363.54 o 
   4   0  14    12638.69    11341.20    396.70 o 
   6   0  14       25.02       27.22     89.77 o 
   8   0  14     3298.56     3022.95    170.58 o 
  10   0  14    37788.67    36205.17   1167.58 o 
  12   0  14    20463.22    20762.39    689.13 o 
  14   0  14    16183.63    16593.10    790.87 o 
  16   0  14    11626.29    10608.00    696.28 o 
  18   0  14      554.13      838.94    172.30 o 
  20   0  14     2591.44     2762.94    257.03 o 
  22   0  14        5.36      -19.75    152.61 o 
  24   0  14     1863.44     2186.24    255.16 o 
  26   0  14     3530.41     3688.48    331.33 o 
 -39   1  14      130.85       66.31     62.43 o 
 -37   1  14     1073.34      966.80    114.77 o 
 -35   1  14      235.59      605.01     94.55 o 
 -33   1  14       49.13      107.62     81.03 o 
 -31   1  14     2705.96     2422.43    102.34 o 
 -29   1  14     2459.48     2381.59    103.12 o 
 -27   1  14     5330.09     5117.24    146.53 o 
 -25   1  14     8682.55     8795.38    182.03 o 
 -23   1  14     5698.25     6110.85    134.60 o 
 -21   1  14     3489.30     3244.62     90.22 o 
 -19   1  14    19949.39    19004.08    358.62 o 
 -17   1  14     4003.35     4178.77    107.41 o 
 -15   1  14    12626.88    12864.38    377.05 o 
 -13   1  14     4132.15     3856.39    160.61 o 
 -11   1  14     3771.90     4565.11    172.55 o 
  -9   1  14    19996.65    21310.94    581.65 o 
  -7   1  14     5009.95     5449.98    194.88 o 
  -5   1  14    24644.37    25311.57    682.90 o 
  -3   1  14    27091.68    28903.50    774.96 o 
  -1   1  14     7501.43     6537.33    229.21 o 
   1   1  14    24176.55    27955.81    756.77 o 
   3   1  14    14430.35    13284.68    377.11 o 
   5   1  14     6923.40     8233.52    213.76 o 
   7   1  14     1617.82     2123.09     74.92 o 
   9   1  14       42.60      248.33     57.48 o 
  11   1  14      784.68      995.64     68.80 o 
  13   1  14      585.82      718.60     68.88 o 
  15   1  14      108.60      266.72     78.33 o 
  17   1  14       37.88      266.26     94.03 o 
  19   1  14     2239.05     2527.99    127.43 o 
  21   1  14     2495.49     2562.76    133.32 o 
  23   1  14      228.24      214.27     91.06 o 
  25   1  14       24.50       98.58     75.23 o 
 -38   2  14      133.25      287.78    131.44 o 
 -36   2  14      874.01      815.72    125.81 o 
 -34   2  14    12608.09    12221.91    473.27 o 
 -32   2  14    23413.70    22811.31    611.33 o 
 -30   2  14     2066.48     2173.21    145.57 o 
 -28   2  14     4735.58     5017.81    159.92 o 
 -26   2  14     6312.34     6462.20    154.62 o 
 -24   2  14     1473.84     1495.14     74.77 o 
 -22   2  14      940.79     1169.18     63.86 o 
 -20   2  14     4442.03     4574.19    132.23 o 
 -18   2  14    34214.54    32380.84    786.64 o 
 -16   2  14    10170.21    10229.95    214.85 o 
 -14   2  14     3599.85     3377.05    105.58 o 
 -12   2  14     9454.39     9459.46    274.93 o 
 -10   2  14    45682.55    43937.80   1070.79 o 
  -8   2  14     2856.91     4171.79    167.36 o 
  -6   2  14       60.04       47.41     82.58 o 
  -4   2  14    13855.72    13925.79    402.63 o 
  -2   2  14      219.13      476.70     91.76 o 
   0   2  14        5.68       65.53     74.25 o 
   2   2  14     2468.91     2817.28     91.79 o 
   4   2  14    13719.86    12667.53    224.31 o 
   6   2  14     2466.14     2477.35     79.99 o 
   8   2  14     1968.28     2304.29     78.42 o 
  10   2  14     4742.42     5292.90    125.68 o 
  12   2  14     3978.97     4148.13    118.64 o 
  14   2  14       43.44      155.10     73.73 o 
  16   2  14     6975.78     6755.74    196.89 o 
  18   2  14     7819.95     7861.57    287.29 o 
  20   2  14     1810.39     1791.08    119.39 o 
  22   2  14      311.60      352.42     75.68 o 
  24   2  14     2831.41     2585.89    167.24 o 
 -37   3  14      302.29      288.04     92.73 o 
 -35   3  14     1715.20     2315.52    161.68 o 
 -33   3  14      743.51      988.37     93.23 o 
 -31   3  14    12334.61    11281.86    272.05 o 
 -29   3  14      247.21      390.57     77.27 o 
 -27   3  14      490.94      450.06     80.67 o 
 -25   3  14       32.37      102.70     64.00 o 
 -23   3  14     1919.45     1729.91     76.48 o 
 -21   3  14     1333.45     1674.33     76.53 o 
 -19   3  14    10708.14     9298.88    192.86 o 
 -17   3  14     1157.51     1304.73     82.00 o 
 -15   3  14      563.39      841.85     57.14 o 
 -13   3  14    10948.81    11093.56    250.93 o 
 -11   3  14     8459.08     7903.92    175.03 o 
  -9   3  14     8845.18     8863.61    284.44 o 
  -7   3  14     3312.51     3564.07    104.63 o 
  -5   3  14     1693.20     1247.02     63.29 o 
  -3   3  14       11.39       55.30     52.41 o 
  -1   3  14      786.32     1051.48     57.66 o 
   1   3  14     3351.85     3581.03    117.52 o 
   3   3  14    13394.79    13568.55    294.04 o 
   5   3  14    14875.00    13824.67    275.69 o 
   7   3  14     2196.06     2214.92     81.60 o 
   9   3  14     4775.59     4401.37    141.12 o 
  11   3  14      239.22      184.83     75.45 o 
  13   3  14     1712.18     1670.11    101.41 o 
  15   3  14     1846.45     1767.65     98.03 o 
  17   3  14     1778.90     1957.44    143.98 o 
  19   3  14     3897.35     3793.04    156.41 o 
  21   3  14      305.74      299.41     75.18 o 
  23   3  14      788.93      753.66    141.02 o 
 -34   4  14        9.41      -14.94     72.99 o 
 -32   4  14     1746.02     1936.01     92.99 o 
 -30   4  14     1368.23     1436.20     87.91 o 
 -28   4  14        1.77       84.03     63.49 o 
 -26   4  14     6465.45     6558.65    176.44 o 
 -24   4  14      299.77      384.44     61.67 o 
 -22   4  14      337.05      382.46     77.05 o 
 -20   4  14     3185.86     3394.25    113.69 o 
 -18   4  14    14418.89    12662.10    277.69 o 
 -16   4  14     3544.12     3488.29    104.03 o 
 -14   4  14      883.02      766.27     55.66 o 
 -12   4  14     1798.97     2061.87     84.79 o 
 -10   4  14      220.63      294.48     62.16 o 
  -8   4  14     4583.43     4730.57    126.42 o 
  -6   4  14       49.06      109.36     62.44 o 
  -4   4  14    29485.28    30451.48    594.84 o 
  -2   4  14     7390.61     8152.43    189.49 o 
   0   4  14     5370.21     5112.58    129.47 o 
   2   4  14     1967.03     2274.40    116.36 o 
   4   4  14      126.13      168.66     63.39 o 
   6   4  14     7815.15     7776.44    196.96 o 
   8   4  14     1446.66     1619.68     82.82 o 
  10   4  14      234.41      285.49     72.88 o 
  12   4  14     1517.48     1685.57     91.66 o 
  14   4  14     4204.76     4229.08    143.81 o 
  16   4  14     2221.12     2367.05    105.44 o 
  18   4  14     5632.68     5720.24    190.27 o 
  20   4  14     2152.94     2107.13    183.10 o 
  22   4  14      135.18      135.03     79.24 o 
 -31   5  14      196.15      199.30     55.42 o 
 -29   5  14     2285.51     2318.20     88.84 o 
 -27   5  14     4698.05     4034.68    141.45 o 
 -25   5  14      635.79      477.95     95.57 o 
 -23   5  14    25504.78    26310.25    654.57 o 
 -21   5  14      409.94      583.79     81.53 o 
 -19   5  14      451.95      557.95     69.75 o 
 -17   5  14     6202.14     5587.60    171.91 o 
 -15   5  14       77.46      163.83     62.82 o 
 -13   5  14     7138.04     7313.91    207.67 o 
 -11   5  14       12.62       57.81     74.40 o 
  -9   5  14     3265.11     3566.27    115.86 o 
  -7   5  14      831.96      963.78     84.82 o 
  -5   5  14      223.77      245.44     72.34 o 
  -3   5  14    13588.59    15178.76    494.74 o 
  -1   5  14    19189.75    19169.96    478.75 o 
   1   5  14     6971.91     6693.35    292.90 o 
   3   5  14     7756.66     7635.85    208.79 o 
   5   5  14      780.47      800.94     83.38 o 
   7   5  14      560.22      519.43     69.15 o 
   9   5  14      547.31      780.64     72.28 o 
  11   5  14     2416.96     2759.12    113.88 o 
  13   5  14     1852.20     1839.97    103.33 o 
  15   5  14     3642.49     3163.41    110.87 o 
  17   5  14     4703.12     4795.77    144.80 o 
  19   5  14       26.24       29.17     65.36 o 
 -28   6  14     6673.59     6370.20    220.75 o 
 -26   6  14      478.67      525.56    108.01 o 
 -24   6  14      161.35      119.85     69.89 o 
 -22   6  14     3226.63     2848.95    126.66 o 
 -20   6  14     3672.83     3996.30    129.07 o 
 -18   6  14     1406.43     1365.32     79.96 o 
 -16   6  14     1757.67     1733.18     93.09 o 
 -14   6  14      179.03      182.22     80.60 o 
 -12   6  14     1855.33     2148.48    124.59 o 
 -10   6  14     9913.89     9398.04    235.87 o 
  -8   6  14       87.46       54.95     73.87 o 
  -6   6  14     2929.90     2953.23    125.04 o 
  -4   6  14      322.77      368.68    104.68 o 
  -2   6  14      111.96      152.20     90.00 o 
   0   6  14       29.36       68.93     61.63 o 
   2   6  14     5604.97     5627.44    164.86 o 
   4   6  14     1742.50     1848.69    119.30 o 
   6   6  14     3604.93     3554.33    129.59 o 
   8   6  14     4518.71     4184.30    135.17 o 
  10   6  14     4847.40     4947.67    149.70 o 
  12   6  14     4250.26     4116.19    137.61 o 
  14   6  14       61.69      -50.39     50.39 o 
 -21   7  14     1239.68      983.74     68.46 o 
 -19   7  14     6563.28     6165.66    210.11 o 
 -17   7  14      136.59       57.76     56.52 o 
 -15   7  14     4495.48     4336.88    153.81 o 
 -13   7  14      813.62      910.44     73.20 o 
 -11   7  14     2351.11     2256.46    107.37 o 
  -9   7  14      621.83      687.46     80.29 o 
  -7   7  14      135.51      194.33     81.51 o 
  -5   7  14     4102.01     3971.38    152.15 o 
  -3   7  14       62.33      -33.94     74.99 o 
  -1   7  14      282.13      131.54     70.78 o 
   1   7  14     1179.15     1170.98     66.62 o 
   3   7  14      361.15      354.79     59.27 o 
   5   7  14       29.46      -33.26     70.73 o 
   7   7  14        0.23       97.23     55.06 o 
   9   7  14     1915.42     1401.59    133.62 o 
 -39   1  15     2886.60     2162.78    124.74 o 
 -37   1  15     1079.18     1075.65    197.24 o 
 -35   1  15      315.84      325.84     91.60 o 
 -33   1  15      353.39      296.16     77.41 o 
 -31   1  15      315.99      310.90     62.93 o 
 -29   1  15     2306.60     2560.86    113.53 o 
 -27   1  15       43.19      212.94     59.33 o 
 -25   1  15     1360.67     1600.86    109.56 o 
 -23   1  15    22837.27    21493.36    408.95 o 
 -21   1  15      136.08      160.70     53.23 o 
 -19   1  15      509.33      785.28     52.53 o 
 -17   1  15     4627.61     4202.70    111.09 o 
 -15   1  15     2923.99     2838.63    101.57 o 
 -13   1  15     2955.73     2785.14    160.19 o 
 -11   1  15    22528.83    20994.33    578.23 o 
  -9   1  15    35438.80    32635.43    870.60 o 
  -7   1  15       17.78      125.79     85.42 o 
  -5   1  15     1975.19     2489.86    135.17 o 
  -3   1  15     5272.54     4560.12    181.77 o 
  -1   1  15       86.39       43.04     88.20 o 
   1   1  15     4378.64     4395.13    126.26 o 
   3   1  15    10275.66     9440.42    188.37 o 
   5   1  15    24064.03    21077.63    413.67 o 
   7   1  15     3575.95     3524.36    102.51 o 
   9   1  15      443.51      756.29     98.11 o 
  11   1  15     6645.80     6186.76    154.11 o 
  13   1  15     2748.61     2800.32    116.43 o 
  15   1  15     2734.28     2954.14    126.80 o 
  17   1  15     1191.04     1094.44    101.90 o 
  19   1  15     5566.65     5775.58    268.33 o 
  21   1  15     3319.16     3534.20    334.43 o 
  23   1  15      223.28      295.68     93.70 o 
  25   1  15     1904.64     1620.03    140.14 o 
 -38   2  15     1909.03     1704.52    136.69 o 
 -36   2  15      573.85      531.76     96.12 o 
 -34   2  15      392.05      442.69    129.81 o 
 -32   2  15     3288.15     3908.93    205.24 o 
 -30   2  15      370.92      313.15     84.95 o 
 -28   2  15      108.27      261.99     85.61 o 
 -26   2  15    14474.14    13894.80    303.15 o 
 -24   2  15     2055.92     2219.47     85.68 o 
 -22   2  15     2276.97     2281.15     83.71 o 
 -20   2  15      822.02     1120.05     58.46 o 
 -18   2  15     6761.81     5980.57    130.77 o 
 -16   2  15    16790.29    14751.74    266.00 o 
 -14   2  15    33853.32    30572.65    668.32 o 
 -12   2  15     2838.33     2476.45     87.41 o 
 -10   2  15     5817.65     6127.60    181.01 o 
  -8   2  15       69.90       23.96     69.75 o 
  -6   2  15       78.29      110.41     71.46 o 
  -4   2  15    12127.72    11813.47    307.94 o 
  -2   2  15      829.22     1306.24    109.52 o 
   0   2  15    15365.51    12974.46    246.50 o 
   2   2  15      284.90      601.36     55.47 o 
   4   2  15     3451.51     3520.59     98.42 o 
   6   2  15      476.09      568.70     60.20 o 
   8   2  15      985.99     1261.19     80.98 o 
  10   2  15     1569.82     1749.24     80.59 o 
  12   2  15      212.14      354.64     74.91 o 
  14   2  15       92.31      334.79    101.76 o 
  16   2  15     5170.81     5449.52    191.76 o 
  18   2  15      865.17      793.86    105.55 o 
  20   2  15      705.73      729.13     95.69 o 
  22   2  15       78.71      -26.86     79.47 o 
  24   2  15     1657.94     1050.57     73.83 o 
 -37   3  15      953.50      938.33     95.02 o 
 -35   3  15      283.40      287.81     82.41 o 
 -33   3  15     5571.11     5769.12    164.52 o 
 -31   3  15     2574.09     2679.19    152.50 o 
 -29   3  15     1778.07     1662.19     87.36 o 
 -27   3  15      520.14      417.04     78.10 o 
 -25   3  15     9216.48     9130.92    241.97 o 
 -23   3  15     1189.36     1118.80     72.66 o 
 -21   3  15      937.85     1068.79     62.92 o 
 -19   3  15      557.50      435.50     53.31 o 
 -17   3  15    20419.55    18101.30    381.78 o 
 -15   3  15     3198.83     3009.84    100.43 o 
 -13   3  15     8781.55     8288.55    179.91 o 
 -11   3  15      395.82      406.74     57.04 o 
  -9   3  15    13984.79    12705.64    289.90 o 
  -7   3  15     2347.97     2430.25    116.20 o 
  -5   3  15      191.61      247.39     54.87 o 
  -3   3  15    16989.56    17422.21    325.94 o 
  -1   3  15    25179.25    22906.21    442.54 o 
   1   3  15     3089.04     3227.77    109.00 o 
   3   3  15     2178.89     2387.43     80.53 o 
   5   3  15      505.68      599.90     61.63 o 
   7   3  15     1087.48     1038.49     67.21 o 
   9   3  15      234.75      205.39     63.21 o 
  11   3  15        6.46       66.97     72.39 o 
  13   3  15     5298.49     5793.94    175.17 o 
  15   3  15     3074.51     3007.87    131.02 o 
  17   3  15     4564.12     4358.38    142.01 o 
  19   3  15      902.40      801.74     89.24 o 
  21   3  15      870.62      810.17    105.13 o 
  23   3  15       30.80       50.64    102.22 o 
 -34   4  15       90.39       71.74     58.93 o 
 -32   4  15     5227.46     4853.18    151.92 o 
 -30   4  15       15.98      109.22     71.72 o 
 -28   4  15     2207.39     2147.06     98.24 o 
 -26   4  15     4743.84     4812.15    141.34 o 
 -24   4  15      473.58      449.07     65.22 o 
 -22   4  15      365.24      366.71     67.65 o 
 -20   4  15      876.13      929.96     66.03 o 
 -18   4  15     1150.55     1149.88     75.82 o 
 -16   4  15      216.05      270.15     56.59 o 
 -14   4  15     1505.48     1803.30     80.19 o 
 -12   4  15      735.89      890.41     57.87 o 
 -10   4  15     3335.75     3388.56    109.00 o 
  -8   4  15    12226.82    10956.11    227.11 o 
  -6   4  15       73.45       66.38     61.24 o 
  -4   4  15       27.42       53.80     53.33 o 
  -2   4  15     7947.38     7582.26    167.66 o 
   0   4  15      132.74      190.47     59.89 o 
   2   4  15    12523.80    12846.41    259.43 o 
   4   4  15      262.00      386.83     67.25 o 
   6   4  15    14937.35    14287.00    307.36 o 
   8   4  15      267.71      235.44     70.35 o 
  10   4  15    12852.80    14184.66    346.73 o 
  12   4  15     3051.94     2680.24    125.67 o 
  14   4  15     6762.70     6584.47    191.02 o 
  16   4  15      397.31      531.47     76.70 o 
  18   4  15     4224.92     4372.15    152.13 o 
  20   4  15      557.77      378.52     68.91 o 
 -31   5  15      200.53      265.40     57.20 o 
 -29   5  15       20.47      193.24     71.93 o 
 -27   5  15      178.62      188.33     62.64 o 
 -25   5  15        8.18       55.57     68.03 o 
 -23   5  15     3303.38     3478.26    124.26 o 
 -21   5  15    14357.03    14579.86    401.34 o 
 -19   5  15      965.19     1178.59     89.41 o 
 -17   5  15      109.53       38.30     65.39 o 
 -15   5  15     3183.75     3187.06    120.12 o 
 -13   5  15     3103.93     3546.75    136.52 o 
 -11   5  15     1585.45     1843.68     96.40 o 
  -9   5  15     6322.67     5922.65    172.65 o 
  -7   5  15     4478.93     4963.05    172.57 o 
  -5   5  15    16619.32    16209.04    410.45 o 
  -3   5  15     1828.23     2483.67    181.12 o 
  -1   5  15      707.46      883.92     81.91 o 
   1   5  15        8.23      103.90     75.72 o 
   3   5  15     1146.59     1229.66     83.01 o 
   5   5  15     7052.60     6822.66    202.16 o 
   7   5  15        2.70       54.30     70.37 o 
   9   5  15     3455.79     3248.07    122.06 o 
  11   5  15     5739.00     6052.49    178.85 o 
  13   5  15      815.43      674.78     66.87 o 
  15   5  15      143.35      269.55     60.47 o 
  17   5  15     2150.27     2187.83     93.11 o 
 -28   6  15     1208.17     1118.74     89.96 o 
 -26   6  15     1309.64     1091.25     65.86 o 
 -24   6  15     1835.49     1995.99    101.81 o 
 -22   6  15    13478.54    13413.44    392.53 o 
 -20   6  15      317.52      459.05     70.62 o 
 -18   6  15     5295.44     5295.65    163.54 o 
 -16   6  15      196.60      233.04     70.06 o 
 -14   6  15     2654.04     2576.24    121.86 o 
 -12   6  15     1435.41     1542.72     88.60 o 
 -10   6  15     1655.84     1893.23    114.56 o 
  -8   6  15      408.60      579.88     87.19 o 
  -6   6  15      572.92      641.31     85.39 o 
  -4   6  15     1483.79     1705.14    103.50 o 
  -2   6  15      256.26      259.19     64.06 o 
   0   6  15     2429.77     2359.45     97.27 o 
   2   6  15     4596.37     4773.48    159.08 o 
   4   6  15     3383.96     3547.26    129.12 o 
   6   6  15      839.79      939.50     73.32 o 
   8   6  15     3437.71     3567.55    120.36 o 
  10   6  15     1752.74     1725.45     85.72 o 
  12   6  15     1106.21     1110.36     99.79 o 
  14   6  15       95.29       74.24     73.67 o 
 -21   7  15      919.49      840.65     87.64 o 
 -19   7  15      276.66      238.80     61.61 o 
 -17   7  15      291.79      329.09     77.45 o 
 -15   7  15     3363.28     3337.63    137.96 o 
 -13   7  15    10748.36    10375.04    310.56 o 
 -11   7  15     4096.77     4126.11    188.73 o 
  -9   7  15     3203.49     3673.37    146.86 o 
  -7   7  15     2658.60     2502.13    127.58 o 
  -5   7  15      618.84      725.06     80.15 o 
  -3   7  15     9048.80     8871.92    265.92 o 
  -1   7  15     1005.47      856.72     97.60 o 
   1   7  15     4574.18     4054.84    133.37 o 
   3   7  15     2735.76     2508.99    148.55 o 
   5   7  15       79.83      107.32     56.14 o 
   7   7  15     6002.83     5544.86    236.11 o 
 -38   0  16      421.30      712.10    202.86 o 
 -36   0  16     2852.28     2319.61    148.57 o 
 -34   0  16    11028.50     9500.72    372.75 o 
 -32   0  16       42.64      146.59    118.37 o 
 -30   0  16    44221.21    44724.27   1408.85 o 
 -28   0  16     1730.96     1832.53    118.55 o 
 -26   0  16     9065.87     9765.50    485.09 o 
 -24   0  16     7623.22     7082.70    254.59 o 
 -22   0  16    12342.98    11093.50    332.78 o 
 -20   0  16      696.75      581.92     76.58 o 
 -18   0  16     3783.29     4287.17    217.88 o 
 -16   0  16    26502.45    24460.39    639.69 o 
 -14   0  16    35064.08    33510.77    962.38 o 
 -12   0  16    23318.20    23887.44   1133.12 o 
 -10   0  16     7231.45     7799.49    472.84 o 
  -8   0  16     1226.00     1786.98    209.05 o 
  -6   0  16    37851.80    40846.02   1874.34 o 
  -4   0  16     9731.96    12321.99    639.75 o 
  -2   0  16     9510.68     9457.15    306.48 o 
   0   0  16    32265.12    31061.88    824.04 o 
   2   0  16     2574.06     2404.29    119.14 o 
   4   0  16     6593.59     5873.17    197.95 o 
   6   0  16    21397.86    20242.57    607.53 o 
   8   0  16      811.86     1199.95    204.46 o 
  10   0  16       74.19      114.25    111.37 o 
  12   0  16    13081.76    12417.75    494.81 o 
  14   0  16     1457.73     1487.11    142.21 o 
  16   0  16     5473.76     5586.14    548.64 o 
  18   0  16       47.14      118.16    126.67 o 
  20   0  16     5187.11     5476.27    374.94 o 
  22   0  16     8329.59     7722.08    507.55 o 
  24   0  16     4051.77     4141.04    360.54 o 
 -39   1  16       79.58      268.99    159.37 o 
 -37   1  16        0.07      186.57     86.73 o 
 -35   1  16     4549.82     4414.77    160.87 o 
 -33   1  16      842.58      920.29     81.38 o 
 -31   1  16     3800.55     3787.07    142.02 o 
 -29   1  16      163.03      190.72     71.52 o 
 -27   1  16    18052.57    17820.94    375.47 o 
 -25   1  16     6655.74     5867.04    137.26 o 
 -23   1  16      648.30      911.78     60.81 o 
 -21   1  16      871.84     1127.71     63.31 o 
 -19   1  16        4.42       11.25     52.79 o 
 -17   1  16     1891.51     2032.74     72.78 o 
 -15   1  16    23141.68    22482.75    439.05 o 
 -13   1  16     1153.64     1800.93     78.43 o 
 -11   1  16    34964.57    32981.66    746.08 o 
  -9   1  16     3670.35     3857.77    164.47 o 
  -7   1  16     2109.10     1930.66    122.91 o 
  -5   1  16       30.39       32.60     87.89 o 
  -3   1  16     6322.26     5854.29    152.69 o 
  -1   1  16      335.15      666.66     63.16 o 
   1   1  16    26664.26    26940.04    499.58 o 
   3   1  16     3298.78     3116.21     95.30 o 
   5   1  16    18189.34    16862.29    326.96 o 
   7   1  16     4424.11     4362.43    130.26 o 
   9   1  16     3356.31     3712.36    116.64 o 
  11   1  16     3056.59     3350.52    125.82 o 
  13   1  16    10401.83    10516.91    269.08 o 
  15   1  16     3761.83     3833.85    140.94 o 
  17   1  16     3211.28     2887.12    130.93 o 
  19   1  16     1348.10     1384.17     95.18 o 
  21   1  16     9971.60     9962.69    402.22 o 
  23   1  16      254.68      135.31    109.75 o 
 -38   2  16       61.58      103.85     72.08 o 
 -36   2  16     4004.77     3931.68    162.66 o 
 -34   2  16     2639.88     2678.54    124.24 o 
 -32   2  16     3897.18     3938.03    155.17 o 
 -30   2  16    10505.64    10234.95    289.53 o 
 -28   2  16       43.20      146.68     78.10 o 
 -26   2  16      841.26      865.77     68.73 o 
 -24   2  16    33338.19    32644.89    723.70 o 
 -22   2  16     7607.58     7765.88    175.10 o 
 -20   2  16     3907.34     3939.93    114.18 o 
 -18   2  16     3005.66     2971.27     84.81 o 
 -16   2  16    12926.97    11819.98    217.64 o 
 -14   2  16     2847.44     2619.79     77.33 o 
 -12   2  16     2472.24     2225.41     68.91 o 
 -10   2  16     5681.43     5259.64    157.98 o 
  -8   2  16    41087.11    42684.77    899.83 o 
  -6   2  16       33.57       81.66     54.28 o 
  -4   2  16     5542.30     4188.32    143.33 o 
  -2   2  16    22398.40    18130.48    332.83 o 
   0   2  16    18831.73    19059.64    362.06 o 
   2   2  16      152.69      309.82     58.30 o 
   4   2  16     1392.37     1422.38     69.30 o 
   6   2  16     8434.27     8754.82    288.23 o 
   8   2  16     9685.52     9333.43    206.38 o 
  10   2  16     2340.11     2425.96     99.92 o 
  12   2  16     1394.87     1461.74    143.48 o 
  14   2  16    10163.49    10865.79    286.58 o 
  16   2  16      654.89      454.65    103.22 o 
  18   2  16     4151.38     4178.26    199.56 o 
  20   2  16     4217.44     4052.23    155.16 o 
  22   2  16      214.02      199.51     77.23 o 
 -37   3  16      173.43      226.47    104.17 o 
 -35   3  16     2813.32     2908.30    128.06 o 
 -33   3  16      111.71      154.32     64.73 o 
 -31   3  16     5963.85     5638.45    155.10 o 
 -29   3  16     2950.50     2960.52    112.12 o 
 -27   3  16     3096.85     3169.40    123.04 o 
 -25   3  16     6853.71     7190.52    215.95 o 
 -23   3  16        5.23       75.75     63.60 o 
 -21   3  16     4406.70     3971.39    109.28 o 
 -19   3  16      750.31     1000.08     62.19 o 
 -17   3  16        2.00       49.75     52.72 o 
 -15   3  16     1154.69     1585.84     73.72 o 
 -13   3  16      862.23      674.94     62.77 o 
 -11   3  16     3651.88     3406.05    109.83 o 
  -9   3  16     4242.97     3818.24    111.52 o 
  -7   3  16      910.37      738.38     60.54 o 
  -5   3  16     1763.78     2161.96    110.50 o 
  -3   3  16       11.80      128.84     57.10 o 
  -1   3  16     2910.33     3210.54     96.83 o 
   1   3  16       56.57       52.49     55.61 o 
   3   3  16     3707.14     3359.29    101.98 o 
   5   3  16     3658.70     3745.19    116.41 o 
   7   3  16      905.94      927.91     69.05 o 
   9   3  16     2379.58     2643.16    149.23 o 
  11   3  16    10908.41    10831.75    283.46 o 
  13   3  16      648.47      741.97     86.84 o 
  15   3  16     7698.88     7059.36    205.33 o 
  17   3  16      125.84      320.55     71.02 o 
  19   3  16      152.65      220.48     63.49 o 
  21   3  16     1117.93      878.24     81.08 o 
 -34   4  16      150.24      192.87     50.18 o 
 -32   4  16       14.46      -39.66     59.58 o 
 -30   4  16      522.18      570.09     72.33 o 
 -28   4  16        3.94      138.04     92.04 o 
 -26   4  16      591.72      760.27     65.96 o 
 -24   4  16     3051.90     3380.78    116.19 o 
 -22   4  16     4947.06     5260.17    154.96 o 
 -20   4  16     5845.19     5942.98    167.04 o 
 -18   4  16       59.41       30.03     67.70 o 
 -16   4  16     4268.29     4528.86    140.47 o 
 -14   4  16      699.98     1017.07    105.30 o 
 -12   4  16    12809.94    12266.35    250.73 o 
 -10   4  16     2710.53     2596.02     87.46 o 
  -8   4  16     5297.15     5210.86    146.58 o 
  -6   4  16     9017.37     8980.23    216.64 o 
  -4   4  16     2527.66     2258.67     83.74 o 
  -2   4  16     1848.61     2266.80    108.05 o 
   0   4  16     1590.89     1566.30     79.28 o 
   2   4  16     4067.14     3790.19    134.13 o 
   4   4  16      136.52      106.44     64.14 o 
   6   4  16     5622.63     6046.47    156.30 o 
   8   4  16      354.85      310.62     71.47 o 
  10   4  16      895.61      987.58     77.34 o 
  12   4  16     1435.11     1490.36     78.05 o 
  14   4  16      195.20      262.37     73.42 o 
  16   4  16      485.03      471.33     70.60 o 
  18   4  16     2745.52     2689.43    124.31 o 
  20   4  16        3.26      -78.71     78.71 o 
 -31   5  16     8252.27     7505.96    276.71 o 
 -29   5  16     2848.05     2926.22    120.07 o 
 -27   5  16     6320.55     5836.21    204.69 o 
 -25   5  16        2.26       67.41     66.10 o 
 -23   5  16     1972.74     2294.25     98.22 o 
 -21   5  16     3525.64     3712.18    149.47 o 
 -19   5  16      321.57      326.75    117.75 o 
 -17   5  16     6731.01     6752.08    215.24 o 
 -15   5  16      220.84      208.17     61.93 o 
 -13   5  16     3386.38     3515.22    120.70 o 
 -11   5  16       95.72       14.79     54.76 o 
  -9   5  16      119.00      229.89     81.71 o 
  -7   5  16     4660.43     5165.39    174.35 o 
  -5   5  16        1.92      175.65     70.01 o 
  -3   5  16     4464.25     4481.30    146.83 o 
  -1   5  16     4825.54     5162.85    158.67 o 
   1   5  16       20.94       87.50     71.01 o 
   3   5  16     2703.39     3033.37    119.76 o 
   5   5  16      396.19      724.93     75.74 o 
   7   5  16    14451.67    14027.33    369.56 o 
   9   5  16      521.58      667.32     76.85 o 
  11   5  16     3263.93     3284.93    117.57 o 
  13   5  16     1525.79     1451.75     84.24 o 
  15   5  16        2.03       62.60     51.05 o 
  17   5  16      356.91      301.17     88.80 o 
 -26   6  16     1230.27     1091.56     73.29 o 
 -24   6  16     2789.65     3168.13    125.98 o 
 -22   6  16     1292.06     1070.18     79.34 o 
 -20   6  16      125.94      131.22     89.12 o 
 -18   6  16        9.05       80.72     64.53 o 
 -16   6  16     2130.46     2356.48    102.05 o 
 -14   6  16    17729.39    18001.61    439.78 o 
 -12   6  16    24972.00    25339.45    704.40 o 
 -10   6  16      401.75      319.83     83.94 o 
  -8   6  16      265.78      379.26     76.52 o 
  -6   6  16     1215.77     1466.93    110.33 o 
  -4   6  16     9596.90    10212.98    276.14 o 
  -2   6  16       17.24      -22.33     67.49 o 
   0   6  16        5.72       54.60     65.55 o 
   2   6  16     3841.37     3598.36    118.95 o 
   4   6  16     8359.25     9089.12    299.93 o 
   6   6  16     3184.21     3118.63    138.70 o 
   8   6  16      180.72      202.65     59.54 o 
  10   6  16       16.71      144.45     58.24 o 
  12   6  16      417.02      376.07     61.12 o 
 -19   7  16     8485.53     7049.62    398.60 o 
 -17   7  16     4287.88     4385.05    171.88 o 
 -15   7  16     2304.03     2575.36    127.37 o 
 -13   7  16     3420.60     3396.69    176.58 o 
 -11   7  16     5582.35     5106.40    161.98 o 
  -9   7  16     3428.11     2932.96    172.68 o 
  -7   7  16     3485.98     3819.01    141.06 o 
  -5   7  16     1310.64     1191.33    118.30 o 
  -3   7  16     2860.44     2915.15    122.09 o 
  -1   7  16      334.77      242.59     69.93 o 
   1   7  16     9557.58     8830.72    278.26 o 
   3   7  16     1046.11      968.15     71.16 o 
   5   7  16     3187.04     3210.82    124.01 o 
 -39   1  17      610.34      784.12    182.27 o 
 -37   1  17     7866.32     7709.32    310.55 o 
 -35   1  17     6748.64     6372.10    191.67 o 
 -33   1  17      741.74      723.09     77.08 o 
 -31   1  17      271.74      396.09     70.37 o 
 -29   1  17     1370.42     1460.51     86.33 o 
 -27   1  17      141.02      134.90     67.73 o 
 -25   1  17     1427.87     1689.60     72.48 o 
 -23   1  17      330.50      335.47     56.67 o 
 -21   1  17    12009.55    11389.88    231.45 o 
 -19   1  17      565.51      566.29     57.39 o 
 -17   1  17      127.41      110.25     49.30 o 
 -15   1  17    22884.10    20668.42    390.71 o 
 -13   1  17    30398.90    30068.72    606.59 o 
 -11   1  17     2179.14     2419.20     77.09 o 
  -9   1  17     5564.17     5380.79    182.91 o 
  -7   1  17     9774.37     8311.70    168.16 o 
  -5   1  17     6246.03     5392.64    122.88 o 
  -3   1  17     1844.72     2260.51     94.57 o 
  -1   1  17    17712.30    16079.65    298.16 o 
   1   1  17    12636.57    12052.14    240.35 o 
   3   1  17       31.53      -60.29     60.29 o 
   5   1  17        9.27       75.06     62.74 o 
   7   1  17     1808.27     1941.33    163.32 o 
   9   1  17     7520.40     6973.19    170.63 o 
  11   1  17      238.95      348.51     92.74 o 
  13   1  17       21.12      -18.56     76.54 o 
  15   1  17     3943.00     3810.36    158.61 o 
  17   1  17      129.04      208.04     67.59 o 
  19   1  17      292.58      235.81    111.38 o 
  21   1  17     2673.02     2529.13    147.70 o 
  23   1  17     1154.39      920.84    262.74 o 
 -38   2  17     2627.96     2706.90    140.02 o 
 -36   2  17        1.24      200.69     73.64 o 
 -34   2  17      161.53      402.66     62.81 o 
 -32   2  17      414.48      535.58     84.60 o 
 -30   2  17      152.67      166.14     74.57 o 
 -28   2  17     1660.76     1533.70     94.89 o 
 -26   2  17     2767.36     2885.01    116.19 o 
 -24   2  17      169.40      104.04     59.98 o 
 -22   2  17     2083.41     2252.05     86.24 o 
 -20   2  17     5491.98     5405.88    136.32 o 
 -18   2  17       55.75      139.71     51.05 o 
 -16   2  17    14769.16    14177.10    267.42 o 
 -14   2  17     2377.01     2223.53     77.60 o 
 -12   2  17      123.97      191.51     46.07 o 
 -10   2  17     9050.95     7626.34    173.24 o 
  -8   2  17     1392.55     1708.26     79.56 o 
  -6   2  17     3617.41     2814.17     83.35 o 
  -4   2  17     2721.78     2416.60     77.56 o 
  -2   2  17      874.99     1221.05     92.16 o 
   0   2  17      148.63      114.78     57.57 o 
   2   2  17     2971.31     2887.91     95.73 o 
   4   2  17    16068.54    15089.38    295.03 o 
   6   2  17     7895.92     7769.35    195.05 o 
   8   2  17    10216.32    10277.60    240.30 o 
  10   2  17    14239.97    14434.86    335.25 o 
  12   2  17     1356.59     1309.56     94.27 o 
  14   2  17     1572.84     1701.16    123.53 o 
  16   2  17     1591.51     1519.50    153.66 o 
  18   2  17     1734.72     1679.26    116.48 o 
  20   2  17     3026.30     3088.03    169.78 o 
  22   2  17      546.20      465.39     76.87 o 
 -37   3  17       28.22      179.72    181.88 o 
 -35   3  17      422.63      524.42     57.77 o 
 -33   3  17      809.75      788.54     67.09 o 
 -31   3  17       32.50       30.22     66.18 o 
 -29   3  17       30.23      120.05     70.62 o 
 -27   3  17     2131.04     2325.35    104.41 o 
 -25   3  17     7071.03     7855.11    230.01 o 
 -23   3  17    13744.56    12817.18    364.04 o 
 -21   3  17     1896.47     1887.96     79.56 o 
 -19   3  17       29.86      102.91     56.26 o 
 -17   3  17     1515.26     1534.40     74.58 o 
 -15   3  17      261.56      203.95     53.66 o 
 -13   3  17      978.52     1104.78     75.28 o 
 -11   3  17       41.92      143.02     59.54 o 
  -9   3  17    11101.42    10175.48    226.47 o 
  -7   3  17    18147.99    18050.81    409.75 o 
  -5   3  17      297.46      330.53     72.16 o 
  -3   3  17      805.49      723.53     61.05 o 
  -1   3  17    13693.70    14252.72    364.00 o 
   1   3  17     2316.27     2068.40     81.24 o 
   3   3  17      678.57      738.46     66.05 o 
   5   3  17     2284.92     2439.82     96.88 o 
   7   3  17     3396.24     3411.74    125.55 o 
   9   3  17     3002.35     3036.69    112.62 o 
  11   3  17     1062.97     1198.44     91.07 o 
  13   3  17      872.39      755.26     86.72 o 
  15   3  17     9631.39     9121.89    232.49 o 
  17   3  17     1939.41     2092.71    105.36 o 
  19   3  17      141.17      142.75     73.26 o 
  21   3  17     1840.24     1356.65    200.36 o 
 -34   4  17     2819.70     2328.16    115.82 o 
 -32   4  17       24.30       54.06     60.62 o 
 -30   4  17     4411.47     4941.93    158.53 o 
 -28   4  17     4228.76     4436.93    139.42 o 
 -26   4  17     7219.29     7374.98    202.56 o 
 -24   4  17     2008.10     2442.66    125.90 o 
 -22   4  17     6519.76     6692.15    185.68 o 
 -20   4  17     3327.00     3705.07    127.55 o 
 -18   4  17     6322.31     6186.30    186.80 o 
 -16   4  17     3831.92     3956.07    170.19 o 
 -14   4  17       93.97      116.47     59.20 o 
 -12   4  17     5423.85     5419.90    198.88 o 
 -10   4  17     1943.76     1796.45     80.67 o 
  -8   4  17     4922.13     4770.60    162.59 o 
  -6   4  17      840.05     1233.09     76.07 o 
  -4   4  17      327.73      395.76     93.58 o 
  -2   4  17      120.23      187.44     67.93 o 
   0   4  17      190.43      268.64     76.12 o 
   2   4  17     2814.06     3062.27    110.59 o 
   4   4  17      404.84      252.52     69.24 o 
   6   4  17      350.26      336.33     70.65 o 
   8   4  17       33.29       57.69     67.05 o 
  10   4  17      243.80      333.05     77.05 o 
  12   4  17     2689.41     2640.94    118.83 o 
  14   4  17      644.33      416.09     69.99 o 
  16   4  17      602.96      492.18     59.40 o 
  18   4  17      328.44      205.39     78.54 o 
 -31   5  17      150.30      101.37     66.46 o 
 -29   5  17     4216.74     4259.12    147.99 o 
 -27   5  17     1285.39     1499.79     95.52 o 
 -25   5  17       37.29       38.23     65.41 o 
 -23   5  17      203.87      229.17     61.02 o 
 -21   5  17     3122.45     3304.28    135.49 o 
 -19   5  17     4044.68     4052.11    153.07 o 
 -17   5  17        5.30      -43.13     72.22 o 
 -15   5  17       41.46      -50.19     68.16 o 
 -13   5  17     7100.68     7559.69    196.51 o 
 -11   5  17     4061.74     3808.05    120.29 o 
  -9   5  17      181.71      268.32     62.09 o 
  -7   5  17      948.89     1140.38     87.75 o 
  -5   5  17     3798.39     3962.50    227.95 o 
  -3   5  17     4249.70     4014.08    175.37 o 
  -1   5  17     1604.44     1783.06    105.43 o 
   1   5  17     2381.67     2514.29    117.31 o 
   3   5  17     2141.16     2130.62    114.49 o 
   5   5  17    11570.27    10877.71    316.62 o 
   7   5  17     1463.81     1488.09     91.95 o 
   9   5  17      269.80      346.33     70.11 o 
  11   5  17     1163.42     1017.19     68.45 o 
  13   5  17      532.34      396.71     58.36 o 
  15   5  17        0.14       19.35     53.03 o 
 -26   6  17     1364.02     1430.28     92.88 o 
 -24   6  17      348.71      442.08     62.55 o 
 -22   6  17     1126.12     1045.74     74.90 o 
 -20   6  17      147.89      161.43     61.45 o 
 -18   6  17     1242.59     1369.43     82.75 o 
 -16   6  17      281.25      240.02     63.46 o 
 -14   6  17     2453.19     2345.08    121.46 o 
 -12   6  17     3319.10     3316.46    110.98 o 
 -10   6  17     1521.29     1494.01    102.27 o 
  -8   6  17     2634.15     2568.47    102.65 o 
  -6   6  17     6210.97     6344.75    220.97 o 
  -4   6  17     1389.42     1249.73     78.09 o 
  -2   6  17     7941.53     7314.02    208.63 o 
   0   6  17     1933.22     1859.57    101.10 o 
   2   6  17      988.77     1199.00    106.74 o 
   4   6  17      737.32      854.86    172.20 o 
   6   6  17      311.86      353.06     88.66 o 
   8   6  17      556.50      518.33     62.90 o 
  10   6  17       62.69      100.16     56.17 o 
 -19   7  17     6277.27     5474.69    225.51 o 
 -17   7  17    10228.44     9410.24    358.14 o 
 -15   7  17      236.26      188.79     70.94 o 
 -13   7  17      201.62      246.58     76.01 o 
 -11   7  17     1072.59     1199.98    100.51 o 
  -9   7  17      101.96       67.94     79.68 o 
  -7   7  17      128.66      137.59     73.96 o 
  -5   7  17       36.04       21.14     78.61 o 
  -3   7  17     3202.51     3001.50    132.06 o 
  -1   7  17     2227.33     1927.31     92.68 o 
   1   7  17     2029.91     1977.55     93.03 o 
   3   7  17     5063.21     4350.42    183.34 o 
 -38   0  18        0.56      -79.50    171.88 o 
 -36   0  18    14103.82    12688.12    570.34 o 
 -34   0  18       30.04       17.24     83.38 o 
 -32   0  18     2744.35     2681.09    163.70 o 
 -30   0  18     5074.41     4583.42    203.74 o 
 -28   0  18     5377.99     6472.23    249.05 o 
 -26   0  18     3671.11     3659.85    181.99 o 
 -24   0  18    12965.59    13196.90    421.42 o 
 -22   0  18     8185.89     7541.81    334.10 o 
 -20   0  18    29025.79    29715.94    939.43 o 
 -18   0  18      591.97      740.28     77.65 o 
 -16   0  18       20.31      199.56     73.00 o 
 -14   0  18    55712.26    53432.86   1372.62 o 
 -12   0  18    57036.00    58272.59   1388.50 o 
 -10   0  18     9954.12     9942.72    267.22 o 
  -8   0  18    13327.70    12949.05    471.38 o 
  -6   0  18    94423.59    91857.92   2340.57 o 
  -4   0  18    25329.01    23686.99    733.14 o 
  -2   0  18    10077.71     8693.05    260.83 o 
   0   0  18      119.13      420.04     85.87 o 
   2   0  18      393.99      562.65     99.60 o 
   4   0  18       73.44      106.26    105.99 o 
   6   0  18      100.24      -75.87    122.13 o 
   8   0  18     5192.30     5122.71    252.29 o 
  10   0  18     4976.16     5224.22    259.50 o 
  12   0  18     3129.64     3312.74    188.00 o 
  14   0  18     1206.36     1192.45    138.15 o 
  16   0  18      176.61      202.22    138.65 o 
  18   0  18      303.86      180.64     94.34 o 
  20   0  18        2.02       23.07    200.45 o 
  22   0  18       35.01     -106.66    181.65 o 
 -39   1  18     2646.59     2375.90    262.84 o 
 -37   1  18     1191.27      960.53    135.90 o 
 -35   1  18      144.06      176.84     57.79 o 
 -33   1  18      367.29      500.74     63.46 o 
 -31   1  18     2677.41     2230.09    101.16 o 
 -29   1  18     7002.78     6764.61    211.14 o 
 -27   1  18     5624.81     5467.78    157.67 o 
 -25   1  18     1548.23     1655.30     93.04 o 
 -23   1  18     2017.86     2125.86     81.22 o 
 -21   1  18     2401.63     2427.60     86.45 o 
 -19   1  18    16597.30    17765.80    342.19 o 
 -17   1  18     1192.70     1113.06     59.97 o 
 -15   1  18     1232.92      827.20     55.68 o 
 -13   1  18     3372.45     2690.36     90.19 o 
 -11   1  18      763.47     1109.06     58.34 o 
  -9   1  18     1967.16     1877.74     73.31 o 
  -7   1  18     4189.79     4024.68    111.43 o 
  -5   1  18    28064.67    27830.24    541.85 o 
  -3   1  18      389.58      985.40     63.31 o 
  -1   1  18    10820.80    10651.39    219.22 o 
   1   1  18     1825.46     2346.34     98.97 o 
   3   1  18      391.02      790.59     73.43 o 
   5   1  18    11613.98    10801.64    227.43 o 
   7   1  18     1048.65     1076.52     75.40 o 
   9   1  18     3191.62     3453.85    158.70 o 
  11   1  18     8172.44     8117.95    229.72 o 
  13   1  18      124.51      261.52     72.59 o 
  15   1  18     2538.87     2469.44    177.75 o 
  17   1  18     1447.27     1536.81    148.68 o 
  19   1  18      447.75      697.22    106.27 o 
  21   1  18      126.78      154.03     79.02 o 
 -38   2  18       36.18      157.47     82.79 o 
 -36   2  18      125.30      182.30     61.55 o 
 -34   2  18    11393.57    11228.51    288.11 o 
 -32   2  18      556.08      506.87     91.34 o 
 -30   2  18     1778.69     1722.67    110.30 o 
 -28   2  18     2577.57     2474.21    117.04 o 
 -26   2  18     9313.17     9840.50    284.48 o 
 -24   2  18      146.89      183.65     63.26 o 
 -22   2  18     2517.29     2878.75     96.01 o 
 -20   2  18     5108.29     4899.41    128.59 o 
 -18   2  18     2316.69     2157.32     76.84 o 
 -16   2  18       81.07      129.14     52.87 o 
 -14   2  18     6575.17     6730.86    144.52 o 
 -12   2  18       81.17      -10.94     51.20 o 
 -10   2  18      654.62      611.78     52.93 o 
  -8   2  18     6771.09     6169.35    131.18 o 
  -6   2  18    10060.95     9534.97    210.03 o 
  -4   2  18     4796.55     5125.29    127.40 o 
  -2   2  18       63.31      205.84     57.61 o 
   0   2  18     2123.94     2534.68    118.21 o 
   2   2  18    17209.04    14903.57    286.65 o 
   4   2  18      652.53      606.76     66.16 o 
   6   2  18     1192.37     1458.95     90.92 o 
   8   2  18    14813.77    15507.10    389.18 o 
  10   2  18      757.67      803.92     80.35 o 
  12   2  18     2708.89     2767.26    132.98 o 
  14   2  18     2968.18     2976.72    153.56 o 
  16   2  18     4739.36     4864.22    223.02 o 
  18   2  18      961.26      919.64    106.75 o 
  20   2  18      575.12      694.01     91.81 o 
 -35   3  18      260.67      261.10     54.17 o 
 -33   3  18     4193.23     4259.55    131.23 o 
 -31   3  18      345.35      295.17     70.89 o 
 -29   3  18     4752.79     5173.10    158.77 o 
 -27   3  18     3728.24     4161.79    139.24 o 
 -25   3  18     6661.76     6306.78    184.52 o 
 -23   3  18     2969.12     2891.40    123.60 o 
 -21   3  18     1277.71     1385.04     74.91 o 
 -19   3  18     4344.77     3924.49    115.03 o 
 -17   3  18      290.12      330.00     58.24 o 
 -15   3  18     5867.25     5507.57    143.09 o 
 -13   3  18     1706.94     1768.73     74.77 o 
 -11   3  18     6803.17     6987.93    173.37 o 
  -9   3  18     2434.89     2220.47     87.22 o 
  -7   3  18       29.26       86.56     64.49 o 
  -5   3  18     2107.90     1910.57     83.09 o 
  -3   3  18        4.86       41.66     68.06 o 
  -1   3  18      346.21      566.21     60.57 o 
   1   3  18      947.88     1101.85     69.10 o 
   3   3  18     8851.90     9296.87    219.83 o 
   5   3  18     3273.24     2784.91    109.15 o 
   7   3  18     1258.31     1156.85     88.73 o 
   9   3  18      944.93      857.98     81.63 o 
  11   3  18      146.54      281.78     74.60 o 
  13   3  18     2665.17     2790.89    105.94 o 
  15   3  18      726.77      819.99     81.55 o 
  17   3  18      880.47      863.81     74.32 o 
  19   3  18      372.74      349.37     78.38 o 
 -34   4  18        3.44        1.35     79.83 o 
 -32   4  18      171.77      213.75     65.80 o 
 -30   4  18     5088.54     5220.22    162.83 o 
 -28   4  18     7729.17     8044.77    213.49 o 
 -26   4  18     7064.93     7267.62    200.04 o 
 -24   4  18     2833.79     3180.07    103.15 o 
 -22   4  18     1124.50     1239.74     74.25 o 
 -20   4  18     4583.84     4994.11    165.38 o 
 -18   4  18      171.80      501.04    105.23 o 
 -16   4  18     3520.85     3541.02    163.83 o 
 -14   4  18       82.91      143.77     66.24 o 
 -12   4  18     1132.23     1218.05     81.88 o 
 -10   4  18     4089.24     3817.19    115.00 o 
  -8   4  18     6245.76     6585.82    174.47 o 
  -6   4  18      342.10      323.66     75.36 o 
  -4   4  18       79.07      136.38     80.28 o 
  -2   4  18      665.75      775.05     87.51 o 
   0   4  18     2400.81     2769.01    169.32 o 
   2   4  18     6633.73     6711.20    191.37 o 
   4   4  18       16.62       57.10     66.72 o 
   6   4  18     6949.60     6973.95    180.02 o 
   8   4  18     7782.33     8138.40    212.47 o 
  10   4  18      637.39      910.38     73.98 o 
  12   4  18      134.64      267.61     67.62 o 
  14   4  18      600.83      625.28    104.84 o 
  16   4  18      821.03      665.86     83.72 o 
 -31   5  18      405.53      277.26     72.65 o 
 -29   5  18      112.81      132.77     62.03 o 
 -27   5  18     4674.74     4581.30    160.55 o 
 -25   5  18     2312.82     2189.45     95.56 o 
 -23   5  18     4727.38     4999.91    199.72 o 
 -21   5  18     6887.53     6343.79    202.70 o 
 -19   5  18     2479.80     2646.33    120.46 o 
 -17   5  18     7875.87     8344.59    247.88 o 
 -15   5  18     1789.15     1946.45    153.68 o 
 -13   5  18      216.07      275.18     68.14 o 
 -11   5  18     5634.54     5345.86    169.09 o 
  -9   5  18     6802.05     7093.12    364.90 o 
  -7   5  18    27481.51    27966.79    774.82 o 
  -5   5  18      778.91      891.83    124.68 o 
  -3   5  18     3156.55     3135.83    138.11 o 
  -1   5  18     5023.39     5193.94    211.95 o 
   1   5  18     1768.35     1786.37    124.42 o 
   3   5  18      561.89      642.95    111.52 o 
   5   5  18      566.52      802.19     82.06 o 
   7   5  18       46.29      179.86     71.89 o 
   9   5  18      205.71      226.26     63.32 o 
  11   5  18      256.49      276.42     56.89 o 
  13   5  18      539.64      313.74     52.67 o 
 -26   6  18      293.69      393.86     72.76 o 
 -24   6  18        7.13       53.52     53.05 o 
 -22   6  18     2260.90     2439.36    105.54 o 
 -20   6  18     4243.52     3865.16    132.80 o 
 -18   6  18      416.50      627.17     66.59 o 
 -16   6  18       25.42      -58.20     59.09 o 
 -14   6  18     7089.41     7285.59    232.23 o 
 -12   6  18     1933.15     2038.99    148.33 o 
 -10   6  18     5761.23     5998.69    184.52 o 
  -8   6  18      180.94      236.61     65.20 o 
  -6   6  18     2357.94     2284.93    115.38 o 
  -4   6  18     4206.35     4360.85    158.98 o 
  -2   6  18     2828.67     2775.59    117.48 o 
   0   6  18       39.34       -1.88     65.09 o 
   2   6  18     1682.80     1841.86    103.38 o 
   4   6  18      116.81      179.11     65.45 o 
   6   6  18      157.24      142.75     52.39 o 
   8   6  18      338.69      321.32     69.59 o 
 -17   7  18       82.43       25.54     71.39 o 
 -15   7  18       68.76       34.28     62.65 o 
 -13   7  18      383.67      350.32     75.13 o 
 -11   7  18        8.30       12.10     71.25 o 
  -9   7  18      610.38      594.51    101.05 o 
  -7   7  18      232.36      178.29    102.15 o 
  -5   7  18     1790.54     1599.60    107.36 o 
  -3   7  18     1544.08     1418.31     99.35 o 
  -1   7  18     1175.18      952.02     84.89 o 
   1   7  18      157.26      241.39    103.60 o 
 -37   1  19        4.88        2.05     51.50 o 
 -35   1  19      539.37      465.82     59.08 o 
 -33   1  19      908.43      856.85     70.12 o 
 -31   1  19       42.05       41.02     66.16 o 
 -29   1  19      675.03      718.30     86.56 o 
 -27   1  19     5890.49     6177.33    192.72 o 
 -25   1  19     1149.88     1261.46     69.62 o 
 -23   1  19        3.65       88.58     53.22 o 
 -21   1  19     4590.60     4186.52    116.53 o 
 -19   1  19     8938.94     9028.75    191.07 o 
 -17   1  19      957.60      892.49     57.61 o 
 -15   1  19     1056.33      913.82     55.68 o 
 -13   1  19    13468.31    12834.48    253.10 o 
 -11   1  19    20589.23    19155.93    363.96 o 
  -9   1  19       78.56      137.79     56.28 o 
  -7   1  19     1332.53     1788.71     92.03 o 
  -5   1  19    24679.47    24078.26    474.84 o 
  -3   1  19     7919.19     7044.51    210.88 o 
  -1   1  19     3819.89     3419.14    108.20 o 
   1   1  19      902.65     1131.57     83.87 o 
   3   1  19      909.17      855.70     91.06 o 
   5   1  19     8313.32     8156.04    193.16 o 
   7   1  19      103.18       12.47     71.82 o 
   9   1  19     4691.90     5205.40    169.47 o 
  11   1  19     6430.99     6004.56    179.20 o 
  13   1  19      917.83      985.80     95.37 o 
  15   1  19      392.46      230.29     88.22 o 
  17   1  19     2304.23     2215.52    157.03 o 
  19   1  19       39.75      152.99     82.39 o 
  21   1  19       37.06     -121.90    153.00 o 
 -38   2  19     1159.15      610.38    147.34 o 
 -36   2  19     2328.69     2086.91     97.86 o 
 -34   2  19     8789.11     8977.13    235.38 o 
 -32   2  19      283.38      459.06     77.00 o 
 -30   2  19       20.55      134.58     75.07 o 
 -28   2  19      108.12      219.56     88.07 o 
 -26   2  19       41.25      109.94     77.94 o 
 -24   2  19     3021.84     2872.17    124.13 o 
 -22   2  19     2731.25     2625.06     94.52 o 
 -20   2  19    26764.70    24549.61    480.40 o 
 -18   2  19     4694.17     4296.16    116.83 o 
 -16   2  19      192.90      330.62     54.66 o 
 -14   2  19     2614.39     2569.73     87.27 o 
 -12   2  19     4964.50     5279.78    129.98 o 
 -10   2  19     1058.25     1060.36     61.68 o 
  -8   2  19      420.88      451.23     59.67 o 
  -6   2  19      206.25      363.18     60.25 o 
  -4   2  19      230.91      426.50     63.13 o 
  -2   2  19      285.68      206.87     65.57 o 
   0   2  19      988.11     1153.70     78.99 o 
   2   2  19      139.04      128.33     65.70 o 
   4   2  19    10479.03    10179.92    228.29 o 
   6   2  19        6.36      -26.15     73.33 o 
   8   2  19     1542.64     1778.01    108.43 o 
  10   2  19      423.96      595.26     86.69 o 
  12   2  19      798.54     1113.24    126.93 o 
  14   2  19     1454.96     1831.39    129.11 o 
  16   2  19     1889.73     2074.93    122.82 o 
  18   2  19      742.25      545.66     81.90 o 
  20   2  19     1231.84      918.72    170.58 o 
 -35   3  19       14.27      106.82     50.43 o 
 -33   3  19    13177.79    12623.38    315.50 o 
 -31   3  19      935.62     1121.54     77.22 o 
 -29   3  19      142.68       52.89     68.87 o 
 -27   3  19     3466.91     3670.35    127.84 o 
 -25   3  19     5604.30     5689.34    170.49 o 
 -23   3  19      728.14      882.46     74.82 o 
 -21   3  19     1552.33     1830.54     92.22 o 
 -19   3  19       18.98       -7.45     64.87 o 
 -17   3  19     4346.12     4424.05    127.21 o 
 -15   3  19     2176.25     2041.71     78.75 o 
 -13   3  19      283.05      275.09     59.70 o 
 -11   3  19     5124.58     5035.47    135.53 o 
  -9   3  19       15.31       -4.58     58.82 o 
  -7   3  19      924.51      933.73     72.79 o 
  -5   3  19      735.07      682.95     65.13 o 
  -3   3  19      439.77      541.33     66.08 o 
  -1   3  19     5208.49     5082.92    172.50 o 
   1   3  19    13271.93    13610.86    335.97 o 
   3   3  19    13614.44    13530.33    350.88 o 
   5   3  19       21.56       42.66     76.54 o 
   7   3  19      192.43      165.47     74.49 o 
   9   3  19       33.51      102.13     66.78 o 
  11   3  19     1693.70     1851.80     94.04 o 
  13   3  19       13.42       15.76     66.14 o 
  15   3  19     2097.16     2261.20    105.40 o 
  17   3  19     4277.14     4010.23    185.10 o 
 -34   4  19      297.68      335.76    126.55 o 
 -32   4  19     1987.11     1518.76     80.20 o 
 -30   4  19        3.40       25.70     64.31 o 
 -28   4  19      811.72      986.04     67.74 o 
 -26   4  19      734.18      725.70     68.73 o 
 -24   4  19        5.36      -15.15     60.03 o 
 -22   4  19     7806.84     7779.88    201.20 o 
 -20   4  19       20.83      122.84     60.87 o 
 -18   4  19    26517.77    26835.64    700.91 o 
 -16   4  19    16676.11    16999.09    457.57 o 
 -14   4  19    14497.16    15311.56    392.19 o 
 -12   4  19     5989.44     5881.24    171.75 o 
 -10   4  19      119.95      125.29     67.62 o 
  -8   4  19      879.84      928.80     82.07 o 
  -6   4  19      194.69      148.19     73.90 o 
  -4   4  19      102.66       53.79     74.42 o 
  -2   4  19      479.72      464.99     72.27 o 
   0   4  19     3565.08     3589.75    139.63 o 
   2   4  19     7931.64     7927.94    215.49 o 
   4   4  19     4073.28     4710.86    148.39 o 
   6   4  19     3222.03     3105.25    128.81 o 
   8   4  19     8407.32     8222.16    227.95 o 
  10   4  19      908.87      850.39    116.20 o 
  12   4  19      974.73      807.13     68.33 o 
  14   4  19      713.56      732.51     84.34 o 
  16   4  19        0.71       62.75     97.81 o 
 -29   5  19     4347.56     3405.36    122.61 o 
 -27   5  19     2639.70     2354.34    106.52 o 
 -25   5  19      596.10      773.76     75.93 o 
 -23   5  19      291.19      219.62     55.65 o 
 -21   5  19        5.65      -38.24     54.03 o 
 -19   5  19      353.15      482.82     70.62 o 
 -17   5  19     5090.41     4903.03    167.14 o 
 -15   5  19     3644.61     3694.31    140.87 o 
 -13   5  19     2804.97     3168.89    120.60 o 
 -11   5  19     4221.15     4337.41    149.13 o 
  -9   5  19      164.54      372.95     83.03 o 
  -7   5  19       11.28      170.53     76.95 o 
  -5   5  19     8573.48     9250.31    315.69 o 
  -3   5  19      898.93      792.64     92.12 o 
  -1   5  19      851.60      826.50     88.26 o 
   1   5  19     2295.05     2311.42    118.47 o 
   3   5  19      488.07      727.23     76.08 o 
   5   5  19     1925.87     1630.40    121.67 o 
   7   5  19     1557.67     1502.98     83.15 o 
   9   5  19      236.46      265.98     65.08 o 
  11   5  19      255.75      250.26     51.60 o 
 -24   6  19     1433.45     1425.64    133.75 o 
 -22   6  19       46.19       75.46     52.58 o 
 -20   6  19      165.55      160.56     55.37 o 
 -18   6  19       88.36      110.19     54.17 o 
 -16   6  19      212.61      240.31     56.02 o 
 -14   6  19      545.33      563.93     65.31 o 
 -12   6  19     1003.29     1069.24     96.03 o 
 -10   6  19      479.38      476.55     65.36 o 
  -8   6  19      430.89      608.26     77.79 o 
  -6   6  19     4122.99     4216.80    152.08 o 
  -4   6  19      515.80      688.77     78.71 o 
  -2   6  19     4002.94     4252.58    150.88 o 
   0   6  19        6.70       48.88     58.24 o 
   2   6  19       38.96       16.77     63.57 o 
   4   6  19       35.40       39.71     59.59 o 
   6   6  19      362.59      506.06     75.49 o 
 -15   7  19      534.98      399.10    115.57 o 
 -13   7  19        3.49      -59.83     71.63 o 
 -11   7  19      134.66      108.83     73.64 o 
  -9   7  19     4545.73     4033.58    182.88 o 
  -7   7  19     4640.47     3877.60    184.22 o 
  -5   7  19      141.33      114.64     72.67 o 
  -3   7  19      142.35       68.30     70.80 o 
 -36   0  20     1300.13      966.10    167.74 o 
 -34   0  20     1615.34     1668.30    143.71 o 
 -32   0  20     1346.52     1163.68    115.78 o 
 -30   0  20     1201.81     1175.15    101.25 o 
 -28   0  20     6103.68     6185.64    236.58 o 
 -26   0  20     7331.44     8093.76    294.34 o 
 -24   0  20    14747.55    14889.94    575.25 o 
 -22   0  20     3956.03     4326.02    186.58 o 
 -20   0  20      327.43      659.63    108.22 o 
 -18   0  20    13050.40    13134.79    368.75 o 
 -16   0  20    14780.44    16618.62    454.49 o 
 -14   0  20      124.52       55.86     68.95 o 
 -12   0  20    29313.07    31337.43    767.71 o 
 -10   0  20    39115.31    38666.52   1018.79 o 
  -8   0  20    12636.12    12843.03    686.16 o 
  -6   0  20    17491.76    19298.57    594.43 o 
  -4   0  20    23230.47    22752.49    642.34 o 
  -2   0  20    10987.86    10407.65    306.20 o 
   0   0  20    12371.75    12349.20    436.59 o 
   2   0  20     4170.45     4888.84    406.89 o 
   4   0  20    20968.53    20184.70    675.68 o 
   6   0  20    14620.65    15739.95    609.47 o 
   8   0  20     1856.71     1815.96    168.50 o 
  10   0  20     2098.29     2354.11    157.55 o 
  12   0  20        6.08      -13.62     96.66 o 
  14   0  20     1627.95     1494.25    318.26 o 
  16   0  20      716.31      485.79     77.92 o 
  18   0  20     2996.87     3715.31    348.96 o 
 -37   1  20      138.92      178.09     55.47 o 
 -35   1  20      846.35      617.53     61.29 o 
 -33   1  20       28.02       55.97     60.71 o 
 -31   1  20     2693.81     3043.23    116.06 o 
 -29   1  20       22.91      -11.88     77.40 o 
 -27   1  20     2376.15     2727.41    136.62 o 
 -25   1  20     4027.47     4153.98    144.91 o 
 -23   1  20        0.30        4.45     57.29 o 
 -21   1  20     7155.68     7374.07    163.68 o 
 -19   1  20     7673.30     7084.06    163.75 o 
 -17   1  20     2262.12     2385.10     83.38 o 
 -15   1  20     2782.37     2560.34     84.52 o 
 -13   1  20     3830.41     4000.53    105.99 o 
 -11   1  20     1114.86     1626.60     83.50 o 
  -9   1  20     7418.61     9424.05    204.89 o 
  -7   1  20      134.54      152.62     61.67 o 
  -5   1  20     3425.04     3490.19    109.19 o 
  -3   1  20      526.42      568.09     64.32 o 
  -1   1  20     3928.06     4211.43    121.96 o 
   1   1  20        8.33      -13.96     63.56 o 
   3   1  20     1502.94     1288.46     91.46 o 
   5   1  20     2282.28     2644.92    121.85 o 
   7   1  20     6881.11     7698.00    224.90 o 
   9   1  20       22.01      175.80     72.86 o 
  11   1  20       96.17      149.07     83.29 o 
  13   1  20      765.77      709.28     87.34 o 
  15   1  20       56.96      -23.04     86.36 o 
  17   1  20      531.32      418.91     96.16 o 
  19   1  20      471.83      421.41    166.27 o 
 -36   2  20       50.52      -12.76     48.13 o 
 -34   2  20      392.14      346.88     73.42 o 
 -32   2  20    10274.72    10864.58    328.20 o 
 -30   2  20     2065.22     2022.70    101.33 o 
 -28   2  20     9445.33     9586.74    276.53 o 
 -26   2  20     1295.81     1751.86     99.29 o 
 -24   2  20    11587.83    11620.00    300.25 o 
 -22   2  20      922.57     1117.01     78.46 o 
 -20   2  20      146.68      366.18     69.87 o 
 -18   2  20    11004.72    10812.03    228.36 o 
 -16   2  20      318.61      624.37     59.24 o 
 -14   2  20     1569.15     1389.02     66.37 o 
 -12   2  20       25.13        0.56     55.34 o 
 -10   2  20     1614.82     2057.17     83.58 o 
  -8   2  20     2393.70     2313.17     88.88 o 
  -6   2  20      323.21      569.50     67.53 o 
  -4   2  20     8001.70     7709.48    182.70 o 
  -2   2  20    10294.08    10263.05    243.34 o 
   0   2  20      232.77      298.13     70.57 o 
   2   2  20      364.70      464.90     77.74 o 
   4   2  20     4307.83     4952.95    161.20 o 
   6   2  20      442.01      587.24     89.14 o 
   8   2  20      334.14      280.78     83.01 o 
  10   2  20     2151.90     2011.45    110.83 o 
  12   2  20     2152.86     2723.41    154.77 o 
  14   2  20      120.61       50.60     91.77 o 
  16   2  20      789.34      933.09     80.40 o 
  18   2  20     2910.07     2695.65    141.02 o 
 -35   3  20      550.72      466.20     54.36 o 
 -33   3  20     2105.92     1970.79     91.04 o 
 -31   3  20     3677.57     3609.57    123.24 o 
 -29   3  20     5753.38     5690.88    181.27 o 
 -27   3  20     1846.28     2157.60    102.51 o 
 -25   3  20        2.04      156.55     66.85 o 
 -23   3  20     2903.61     2974.27    117.65 o 
 -21   3  20       74.45      303.41     63.01 o 
 -19   3  20      969.24      901.62     70.45 o 
 -17   3  20     2937.04     2667.91    107.61 o 
 -15   3  20     2107.20     2268.31     93.18 o 
 -13   3  20     1409.04     1597.22     83.63 o 
 -11   3  20      846.61     1017.79     63.90 o 
  -9   3  20      180.60      101.07     57.88 o 
  -7   3  20     1007.82     1035.29     80.78 o 
  -5   3  20     5094.15     4662.20    128.68 o 
  -3   3  20      483.78      728.26    107.06 o 
  -1   3  20    10969.21     9999.31    258.99 o 
   1   3  20       79.37      267.05     81.07 o 
   3   3  20     1067.02     1170.11    115.89 o 
   5   3  20     3155.03     3218.75    121.83 o 
   7   3  20       18.43       20.32     82.00 o 
   9   3  20     2157.91     2446.72    110.22 o 
  11   3  20      742.45      824.16     77.15 o 
  13   3  20      244.39      220.59     69.29 o 
  15   3  20      613.41      621.57     75.81 o 
  17   3  20       46.32       93.08    120.51 o 
 -32   4  20     1838.52     1584.57     77.20 o 
 -30   4  20       34.60       68.09     64.59 o 
 -28   4  20       66.31       46.73     52.93 o 
 -26   4  20       30.47       16.71     66.96 o 
 -24   4  20      583.53      601.49     62.84 o 
 -22   4  20     1928.93     1943.20     92.32 o 
 -20   4  20      178.88      281.04     60.95 o 
 -18   4  20    17575.35    17833.29    440.57 o 
 -16   4  20     7909.63     7530.50    207.06 o 
 -14   4  20      709.37      634.26     71.49 o 
 -12   4  20      178.34      242.16     65.75 o 
 -10   4  20      302.08      312.64     74.09 o 
  -8   4  20       38.19      109.20     83.78 o 
  -6   4  20      722.18      817.82     70.70 o 
  -4   4  20     5777.89     5968.80    209.52 o 
  -2   4  20     5199.76     5629.41    166.12 o 
   0   4  20     4239.98     4440.86    142.98 o 
   2   4  20     2323.61     2085.56     89.57 o 
   4   4  20     1720.82     1963.40     93.19 o 
   6   4  20      746.10      908.05     69.31 o 
   8   4  20      307.92      445.42     57.67 o 
  10   4  20      946.01     1072.91     73.46 o 
  12   4  20     3243.27     2899.80    108.96 o 
  14   4  20      739.15      651.32    140.96 o 
 -29   5  20        1.41      -68.04     68.04 o 
 -27   5  20     1213.75     1152.66     75.93 o 
 -25   5  20      242.12      185.68     54.84 o 
 -23   5  20     1368.63     1666.04     86.46 o 
 -21   5  20       27.47       27.88     69.12 o 
 -19   5  20      424.46      361.94     67.23 o 
 -17   5  20      179.94      101.83     63.05 o 
 -15   5  20     2191.92     2189.33    103.11 o 
 -13   5  20    10396.21    10572.15    299.57 o 
 -11   5  20     2568.73     2736.37    146.82 o 
  -9   5  20    11387.09    11572.41    340.09 o 
  -7   5  20     1074.79     1209.70     93.97 o 
  -5   5  20     7200.93     7388.13    235.35 o 
  -3   5  20       89.72       86.05     76.97 o 
  -1   5  20      369.62      499.22     77.84 o 
   1   5  20     5859.42     5620.74    169.65 o 
   3   5  20      308.57      355.77     60.09 o 
   5   5  20      257.85      172.58     70.64 o 
   7   5  20     1262.79     1239.49     79.26 o 
   9   5  20      703.66      638.61     79.24 o 
  11   5  20      162.50       87.95    116.36 o 
 -24   6  20      154.85       99.66     66.52 o 
 -22   6  20      185.28      178.55     62.80 o 
 -20   6  20     2572.27     2562.32    134.09 o 
 -18   6  20     1880.27     1638.39     86.11 o 
 -16   6  20       23.56        9.19     53.88 o 
 -14   6  20     1543.04     1506.83     96.85 o 
 -12   6  20     2530.79     2630.87    121.53 o 
 -10   6  20      628.35      558.37     69.28 o 
  -8   6  20     3205.68     3052.94    128.36 o 
  -6   6  20     2793.64     2867.14    139.41 o 
  -4   6  20     1796.03     1975.98     95.44 o 
  -2   6  20       18.48       54.13     62.17 o 
   0   6  20       75.18       54.74     53.65 o 
   2   6  20      240.31      208.78     67.16 o 
   4   6  20     1670.54     1803.01    102.72 o 
 -37   1  21     7606.80     6642.51    417.38 o 
 -35   1  21       94.95      245.61     60.36 o 
 -33   1  21      835.25      951.64     76.70 o 
 -31   1  21     1349.14     1658.94     92.30 o 
 -29   1  21     1884.79     1835.36    100.77 o 
 -27   1  21     1511.11     1440.13    104.63 o 
 -25   1  21     3975.42     4124.94    150.85 o 
 -23   1  21       42.97      114.08     65.75 o 
 -21   1  21     3598.60     3520.92    105.95 o 
 -19   1  21     2479.79     2492.94     87.07 o 
 -17   1  21     7543.26     6988.25    175.51 o 
 -15   1  21    17173.37    17881.35    378.07 o 
 -13   1  21      275.47      197.60     53.27 o 
 -11   1  21     3455.84     3477.72    101.15 o 
  -9   1  21    13380.70    13043.93    273.31 o 
  -7   1  21       54.94      113.82     62.19 o 
  -5   1  21       26.58       71.39     61.08 o 
  -3   1  21     3294.76     3206.05    105.22 o 
  -1   1  21     2121.05     2245.80     90.38 o 
   1   1  21     1121.19     1313.95     77.84 o 
   3   1  21      195.45      179.48     74.75 o 
   5   1  21    10567.25    10808.45    289.86 o 
   7   1  21    12428.10    12882.09    364.19 o 
   9   1  21     4073.24     4598.03    167.45 o 
  11   1  21       65.02       75.56     78.43 o 
  13   1  21      827.07      742.11     94.77 o 
  15   1  21        3.62      100.28     71.96 o 
  17   1  21      722.09      507.06     88.23 o 
 -36   2  21      816.27      703.93     53.00 o 
 -34   2  21      123.97      158.90     54.58 o 
 -32   2  21       98.05       75.00     62.99 o 
 -30   2  21     6613.07     6373.89    195.94 o 
 -28   2  21     1959.93     2132.73    104.58 o 
 -26   2  21     9210.95    10226.92    290.68 o 
 -24   2  21     2745.03     3068.77    150.15 o 
 -22   2  21       38.69      195.19     69.24 o 
 -20   2  21       27.19       60.55     66.34 o 
 -18   2  21     9261.01     9021.08    216.66 o 
 -16   2  21       75.14      198.70     56.11 o 
 -14   2  21    11505.14    10654.50    225.77 o 
 -12   2  21     4210.03     4174.02    166.18 o 
 -10   2  21     3404.29     3625.79    113.99 o 
  -8   2  21     3316.62     3035.00    105.17 o 
  -6   2  21        5.63      -14.72     63.44 o 
  -4   2  21     4194.83     4117.97    140.00 o 
  -2   2  21     6800.09     6337.52    163.33 o 
   0   2  21     1910.71     1787.16     97.95 o 
   2   2  21     3626.38     3788.31    152.47 o 
   4   2  21     3845.74     4329.22    168.42 o 
   6   2  21      578.21      356.46    113.40 o 
   8   2  21      674.65     1133.75     97.28 o 
  10   2  21     3897.50     3981.69    246.46 o 
  12   2  21        2.22       85.24     92.00 o 
  14   2  21     2846.41     2691.77    133.56 o 
  16   2  21      304.52      211.40     62.36 o 
 -35   3  21       11.57       81.41     61.88 o 
 -33   3  21      135.96      113.51     63.01 o 
 -31   3  21     3807.97     3885.57    125.71 o 
 -29   3  21      108.00      150.80     65.50 o 
 -27   3  21      930.55      970.62     81.39 o 
 -25   3  21     6551.09     6565.27    221.85 o 
 -23   3  21    12233.79    12227.56    311.18 o 
 -21   3  21     5790.81     5710.13    161.09 o 
 -19   3  21     1969.74     2292.65     94.69 o 
 -17   3  21     1891.33     2317.08     95.08 o 
 -15   3  21     1665.34     2081.56     91.10 o 
 -13   3  21     4403.40     4181.74    125.13 o 
 -11   3  21     4172.08     4229.15    147.14 o 
  -9   3  21     2818.00     3102.41    127.42 o 
  -7   3  21    19745.03    18849.18    471.88 o 
  -5   3  21     2078.99     2172.10    100.63 o 
  -3   3  21     2595.12     2842.99    117.25 o 
  -1   3  21     4070.87     4180.76    140.50 o 
   1   3  21     4021.60     3765.64    138.24 o 
   3   3  21      126.97      202.43     72.77 o 
   5   3  21      482.98      598.98     76.87 o 
   7   3  21     1586.70     1826.04    109.64 o 
   9   3  21     1683.96     2234.26    108.07 o 
  11   3  21     5229.73     4583.47    152.57 o 
  13   3  21     4640.23     4108.54    150.21 o 
  15   3  21     1341.98     1178.79     93.41 o 
 -32   4  21      806.29      700.25     75.23 o 
 -30   4  21       35.78      106.33     57.81 o 
 -28   4  21        7.24       67.86     52.16 o 
 -26   4  21      230.75      137.22     58.45 o 
 -24   4  21       13.64        9.30     52.52 o 
 -22   4  21     8250.21     8990.57    224.73 o 
 -20   4  21      471.23      333.88     67.65 o 
 -18   4  21        3.95      -43.47     63.21 o 
 -16   4  21      564.64      461.46     62.57 o 
 -14   4  21     4235.17     4363.92    179.59 o 
 -12   4  21     9135.28     8764.19    220.99 o 
 -10   4  21        2.53        9.99     61.51 o 
  -8   4  21     1437.80     1521.77     81.67 o 
  -6   4  21       65.07       67.62     65.49 o 
  -4   4  21     3363.41     3603.55    142.98 o 
  -2   4  21     5448.45     4565.05    142.30 o 
   0   4  21     3469.71     3838.46    130.43 o 
   2   4  21      158.98      313.91     68.74 o 
   4   4  21     2065.15     1926.41     87.59 o 
   6   4  21     3921.44     3825.27    116.89 o 
   8   4  21     5862.07     6086.25    293.39 o 
  10   4  21      552.15      552.82     62.69 o 
  12   4  21      894.77      789.06     85.85 o 
 -29   5  21      106.14      143.46    133.06 o 
 -27   5  21      870.41      836.34     66.69 o 
 -25   5  21       13.74       84.37     68.37 o 
 -23   5  21      572.33      643.89     64.33 o 
 -21   5  21    12383.99    11815.45    322.76 o 
 -19   5  21     2705.93     2596.40    109.33 o 
 -17   5  21        4.82       99.92     62.38 o 
 -15   5  21     3707.58     3751.79    167.47 o 
 -13   5  21     1601.48     1328.01     87.01 o 
 -11   5  21     1713.79     2044.24    127.85 o 
  -9   5  21      416.36      510.80    100.91 o 
  -7   5  21     1590.06     1657.61    119.81 o 
  -5   5  21     1812.95     1740.96    100.17 o 
  -3   5  21     4193.24     4377.95    158.55 o 
  -1   5  21      128.08      164.08     75.98 o 
   1   5  21     1570.79     1658.42     90.75 o 
   3   5  21       73.00      132.86     56.59 o 
   5   5  21       19.66       65.37     59.99 o 
   7   5  21      831.63      817.98     65.83 o 
   9   5  21     4598.59     3753.98    170.46 o 
 -22   6  21       86.17      119.04     67.04 o 
 -20   6  21       90.35       49.57     53.12 o 
 -18   6  21     2714.90     2634.19    103.22 o 
 -16   6  21      457.38      460.97     55.84 o 
 -14   6  21     5371.51     5133.14    187.17 o 
 -12   6  21        1.96       59.30     57.21 o 
 -10   6  21       91.95      126.00     68.60 o 
  -8   6  21     6735.09     6835.95    276.64 o 
  -6   6  21     1902.03     1841.74    131.42 o 
  -4   6  21     4232.54     3913.82    164.17 o 
  -2   6  21     3179.04     3168.50    143.84 o 
   0   6  21      163.10       80.62     73.65 o 
   2   6  21      112.83      126.66     67.37 o 
 -36   0  22     6001.29     5075.68    252.85 o 
 -34   0  22     5969.10     5985.41    300.41 o 
 -32   0  22     1994.75     1390.14    143.19 o 
 -30   0  22    11788.21    11629.39    699.87 o 
 -28   0  22     9780.81    10129.74    399.43 o 
 -26   0  22        0.04       88.33     86.33 o 
 -24   0  22    18015.98    18720.14    612.07 o 
 -22   0  22     3545.89     3266.32    158.86 o 
 -20   0  22     4369.06     4452.62    228.97 o 
 -18   0  22    16575.71    17017.44    671.39 o 
 -16   0  22    34846.62    36886.13   1189.77 o 
 -14   0  22    28806.78    29169.48   1033.31 o 
 -12   0  22     1805.78     1835.75    103.00 o 
 -10   0  22     1024.91     1653.95    259.29 o 
  -8   0  22    29984.18    31400.54    924.96 o 
  -6   0  22     7434.82     8859.16    536.33 o 
  -4   0  22    16539.30    16435.89    507.76 o 
  -2   0  22    10351.37    10918.87    578.15 o 
   0   0  22     7714.98     8821.10    485.53 o 
   2   0  22       19.54     -115.70    115.70 o 
   4   0  22     3548.42     4343.40    198.34 o 
   6   0  22      790.84      725.28    100.34 o 
   8   0  22      162.08      115.12     89.67 o 
  10   0  22     6671.78     6158.57    273.19 o 
  12   0  22      333.88      380.77    155.40 o 
  14   0  22    19387.34    16881.91   2019.23 o 
  16   0  22     2387.57     2377.02    254.29 o 
 -37   1  22     3207.02     2800.15    182.02 o 
 -35   1  22      874.05      799.97     82.57 o 
 -33   1  22     1739.38     1916.80     91.07 o 
 -31   1  22      666.44      402.24     63.12 o 
 -29   1  22     3470.32     3464.30    125.29 o 
 -27   1  22     1622.62     1930.10    113.46 o 
 -25   1  22      446.48      672.04     80.31 o 
 -23   1  22       68.03       95.20     64.97 o 
 -21   1  22      313.92      303.27     67.97 o 
 -19   1  22     5244.02     5211.40    152.48 o 
 -17   1  22     3281.97     3474.89    102.21 o 
 -15   1  22     1926.44     2031.68     84.24 o 
 -13   1  22     7513.65     7481.18    162.91 o 
 -11   1  22      414.35      540.58     58.99 o 
  -9   1  22     4671.35     4433.59    121.04 o 
  -7   1  22     5874.41     6154.91    248.88 o 
  -5   1  22    22337.42    21538.64    455.24 o 
  -3   1  22     1406.48     1305.18     72.15 o 
  -1   1  22     2006.26     2411.06     97.19 o 
   1   1  22      778.80     1079.18     91.41 o 
   3   1  22      878.88      911.58     94.01 o 
   5   1  22      644.23      969.62     96.79 o 
   7   1  22     2710.21     2591.29    124.63 o 
   9   1  22      282.82      382.78     76.72 o 
  11   1  22       62.83       68.37     70.10 o 
  13   1  22      616.45      441.95     82.19 o 
  15   1  22      236.31      192.07     53.90 o 
 -36   2  22        2.18      -13.42     59.65 o 
 -34   2  22     4193.79     3942.79    121.40 o 
 -32   2  22      455.61      230.75     73.02 o 
 -30   2  22      307.33      510.97     73.24 o 
 -28   2  22     4163.06     4581.22    159.25 o 
 -26   2  22        3.35      -69.91     91.91 o 
 -24   2  22     6582.15     8171.16    244.46 o 
 -22   2  22    26160.40    25180.78    606.68 o 
 -20   2  22     2667.69     3061.21    111.36 o 
 -18   2  22     7471.84     7086.07    187.78 o 
 -16   2  22     8266.17     8723.39    223.45 o 
 -14   2  22     1633.47     2015.66     83.15 o 
 -12   2  22     2439.21     2884.79    126.27 o 
 -10   2  22       21.89      -10.28     70.43 o 
  -8   2  22     6061.24     6077.55    199.57 o 
  -6   2  22    10898.12    11778.65    310.61 o 
  -4   2  22      778.33      872.94     86.63 o 
  -2   2  22      344.30      453.78     82.06 o 
   0   2  22     4722.10     4590.80    155.16 o 
   2   2  22      287.14      279.07     88.01 o 
   4   2  22      316.61      341.39     86.39 o 
   6   2  22     6455.98     7120.82    221.78 o 
   8   2  22     2499.39     2847.04    158.91 o 
  10   2  22        2.44      -17.14     73.74 o 
  12   2  22       86.97       11.79     81.41 o 
  14   2  22      101.40      112.45     49.45 o 
 -33   3  22      132.05      163.00     49.59 o 
 -31   3  22     3402.49     3533.36    116.79 o 
 -29   3  22     1229.24     1234.29     77.77 o 
 -27   3  22      173.21       20.49     66.65 o 
 -25   3  22     1584.10     1465.11     89.47 o 
 -23   3  22     7667.93     7868.42    233.05 o 
 -21   3  22     7176.22     7197.00    190.85 o 
 -19   3  22    12730.74    11989.62    288.59 o 
 -17   3  22     2020.86     2034.56     91.21 o 
 -15   3  22       77.74      225.09     64.20 o 
 -13   3  22     1011.20     1418.34     74.41 o 
 -11   3  22     2113.47     1976.19    100.49 o 
  -9   3  22      424.35      648.74     71.83 o 
  -7   3  22       84.47      146.08     71.36 o 
  -5   3  22     1788.91     1874.53     92.54 o 
  -3   3  22     1422.20     1634.34     89.91 o 
  -1   3  22      147.73      186.84     69.94 o 
   1   3  22     6543.25     5890.09    167.19 o 
   3   3  22     2559.07     2677.04    113.07 o 
   5   3  22     2789.76     3038.05    125.94 o 
   7   3  22      499.71      690.09     82.92 o 
   9   3  22      371.79      469.46     71.87 o 
  11   3  22       37.77       13.43     95.80 o 
  13   3  22       76.88       95.17     71.04 o 
 -32   4  22       69.74       65.45     69.63 o 
 -30   4  22     4420.54     4095.64    131.84 o 
 -28   4  22      613.77      523.37     77.48 o 
 -26   4  22      224.28      325.79     66.48 o 
 -24   4  22     3377.78     3435.75    109.46 o 
 -22   4  22     3634.34     3693.84    117.69 o 
 -20   4  22     2222.80     2486.72    102.76 o 
 -18   4  22     1489.67     1729.24     86.27 o 
 -16   4  22     1113.09     1151.83    104.11 o 
 -14   4  22     2152.36     2218.26     96.85 o 
 -12   4  22     1916.26     2376.37    110.21 o 
 -10   4  22     2558.92     2716.33    115.19 o 
  -8   4  22    13150.71    14264.24    395.19 o 
  -6   4  22     1231.78     1492.38    104.57 o 
  -4   4  22     1247.40     1437.87     90.39 o 
  -2   4  22      875.17     1038.13     78.65 o 
   0   4  22      175.37      271.13     66.94 o 
   2   4  22      477.71      685.26     67.61 o 
   4   4  22        8.75       20.13     53.06 o 
   6   4  22     4364.63     4691.27    143.08 o 
   8   4  22     5184.95     4914.92    170.45 o 
  10   4  22     1421.12     1563.73     83.73 o 
 -27   5  22     2663.56     2125.85    106.84 o 
 -25   5  22       79.21      143.14     55.61 o 
 -23   5  22     1777.41     1659.20     77.47 o 
 -21   5  22      612.47      474.16     59.48 o 
 -19   5  22      885.88     1066.94     69.38 o 
 -17   5  22      567.25      402.18     70.97 o 
 -15   5  22       69.74       62.30     69.22 o 
 -13   5  22    10846.19    11447.67    440.68 o 
 -11   5  22       55.34      251.89     79.69 o 
  -9   5  22     1391.39     1291.26    133.94 o 
  -7   5  22     6706.66     6127.83    197.07 o 
  -5   5  22      613.74      853.43     64.92 o 
  -3   5  22    13072.26    12780.23    364.17 o 
  -1   5  22     1305.38     1330.58     89.03 o 
   1   5  22     4353.92     4729.05    156.71 o 
   3   5  22     1339.72     1219.01     79.14 o 
   5   5  22      114.07      114.31     55.46 o 
   7   5  22      330.91      325.62     69.54 o 
 -20   6  22      262.70      264.40     69.51 o 
 -18   6  22     3406.99     3447.65    135.56 o 
 -16   6  22     1041.09      990.05     84.06 o 
 -14   6  22       14.15      -19.17     62.03 o 
 -12   6  22     3262.60     2988.60    158.82 o 
 -10   6  22     1612.42     1489.07    121.46 o 
  -8   6  22     1883.82     1878.58    113.53 o 
  -6   6  22      540.65      456.90     63.76 o 
  -4   6  22     2014.79     1692.46     88.65 o 
  -2   6  22      332.70      357.51     67.93 o 
   0   6  22     1729.61     1587.60     96.52 o 
 -35   1  23     6343.80     5871.31    211.89 o 
 -33   1  23     4421.53     4394.70    137.69 o 
 -31   1  23       23.52      117.71     56.71 o 
 -29   1  23     5803.56     6366.32    180.93 o 
 -27   1  23     1703.97     1910.67    144.47 o 
 -25   1  23     3039.84     3076.24    123.78 o 
 -23   1  23      283.22      426.45     73.15 o 
 -21   1  23     6023.18     6137.59    175.98 o 
 -19   1  23     3631.85     3650.29    126.36 o 
 -17   1  23     5258.85     5174.49    149.17 o 
 -15   1  23     3141.06     3227.42    109.92 o 
 -13   1  23     1612.26     1867.47     81.28 o 
 -11   1  23      222.97      288.22     71.57 o 
  -9   1  23     2460.63     2575.90    105.25 o 
  -7   1  23      832.07      926.38     79.62 o 
  -5   1  23     2439.67     2284.64    168.45 o 
  -3   1  23     1166.69     1441.79     96.88 o 
  -1   1  23      957.85     1080.55     96.76 o 
   1   1  23     4462.47     5124.21    177.07 o 
   3   1  23      185.58      122.46     88.41 o 
   5   1  23      998.80      945.70     94.44 o 
   7   1  23     3180.43     3433.53    136.92 o 
   9   1  23      391.45      258.67     71.23 o 
  11   1  23      581.70      496.04     68.55 o 
  13   1  23     1343.82     1153.54    135.85 o 
  15   1  23     6816.89     6110.72    467.10 o 
 -34   2  23        5.81       14.75     49.42 o 
 -32   2  23     1680.25     1755.28     89.04 o 
 -30   2  23     4693.49     4688.82    171.56 o 
 -28   2  23      639.23      815.21     77.33 o 
 -26   2  23     2666.09     2866.30    125.14 o 
 -24   2  23      285.51      399.08     79.41 o 
 -22   2  23     3789.20     3736.50    128.94 o 
 -20   2  23     8041.42     7888.88    203.88 o 
 -18   2  23        2.74      -30.33     60.26 o 
 -16   2  23     4685.93     4927.61    148.45 o 
 -14   2  23     1301.35     1364.35     85.57 o 
 -12   2  23     2546.88     2684.45    133.60 o 
 -10   2  23       21.29      131.46     74.36 o 
  -8   2  23      142.38       71.24     75.28 o 
  -6   2  23     2887.84     3118.72    128.32 o 
  -4   2  23     5457.60     5687.96    178.86 o 
  -2   2  23      124.69       43.61     89.33 o 
   0   2  23     4668.49     4707.00    173.67 o 
   2   2  23      498.05      569.30     88.51 o 
   4   2  23      223.68      173.55     80.60 o 
   6   2  23     6796.65     6924.29    213.24 o 
   8   2  23     1189.06     1117.36    107.57 o 
  10   2  23     2382.45     2228.92    128.68 o 
  12   2  23     1614.30     1418.91     98.55 o 
  14   2  23        5.28       -8.17     76.60 o 
 -33   3  23     1404.50     1356.30     65.91 o 
 -31   3  23      672.59      900.32     62.12 o 
 -29   3  23      248.45      289.56     62.23 o 
 -27   3  23      705.36      912.48     75.51 o 
 -25   3  23       87.99       75.22     69.47 o 
 -23   3  23     3221.66     3105.12    126.81 o 
 -21   3  23     3615.59     3616.71    129.44 o 
 -19   3  23     1334.32     1494.24     79.16 o 
 -17   3  23     2169.20     2319.91     93.92 o 
 -15   3  23     3318.49     3534.60    119.64 o 
 -13   3  23     4910.40     4577.74    148.99 o 
 -11   3  23      780.46      924.81     85.14 o 
  -9   3  23     5694.65     5976.73    172.63 o 
  -7   3  23     5392.83     5380.74    168.43 o 
  -5   3  23     4092.19     4381.58    148.22 o 
  -3   3  23     2843.04     3247.89    126.41 o 
  -1   3  23      119.30      309.90     95.44 o 
   1   3  23    14080.93    14091.25    390.81 o 
   3   3  23     2037.33     2244.61    107.04 o 
   5   3  23       44.76      162.82     73.91 o 
   7   3  23      523.95      588.58     99.27 o 
   9   3  23     2749.79     2801.27    120.10 o 
  11   3  23      286.41      177.13     71.22 o 
 -30   4  23     2492.40     2481.78     95.05 o 
 -28   4  23      301.88      330.66     57.84 o 
 -26   4  23     1015.26     1069.44     72.41 o 
 -24   4  23      959.37      850.50     65.08 o 
 -22   4  23     4035.10     4209.59    117.09 o 
 -20   4  23      430.40      411.12     60.01 o 
 -18   4  23     2254.16     2366.56     98.50 o 
 -16   4  23      345.82      516.08     63.39 o 
 -14   4  23     1192.44     1249.07     88.95 o 
 -12   4  23      922.90     1062.97    105.50 o 
 -10   4  23      525.65      611.20     75.62 o 
  -8   4  23      320.54      417.04     71.90 o 
  -6   4  23      509.32      451.64     73.08 o 
  -4   4  23     1552.95     1543.21     82.37 o 
  -2   4  23     1242.22     1105.85     72.42 o 
   0   4  23      630.99      714.74     64.76 o 
   2   4  23     1962.44     1898.05     77.93 o 
   4   4  23     1529.63     1134.47     89.42 o 
   6   4  23      205.50      284.17     66.92 o 
   8   4  23      967.33      745.71     64.52 o 
 -25   5  23     2161.90     2171.02    105.14 o 
 -23   5  23     2736.29     2691.65     97.45 o 
 -21   5  23        1.00       51.90     50.08 o 
 -19   5  23     5538.44     5034.14    165.11 o 
 -17   5  23      270.34      253.06     55.55 o 
 -15   5  23      412.22      462.69     84.11 o 
 -13   5  23      722.85      905.51     94.16 o 
 -11   5  23     4095.01     4542.82    206.81 o 
  -9   5  23      368.50      274.78     76.41 o 
  -7   5  23      137.67      186.28     58.60 o 
  -5   5  23      436.03      479.54     65.93 o 
  -3   5  23     1062.14     1172.29     77.94 o 
  -1   5  23       66.37       -0.42     55.98 o 
   1   5  23      608.57      584.70     57.27 o 
   3   5  23        3.93       58.35     52.25 o 
   5   5  23     4174.20     3694.21    221.62 o 
 -18   6  23        0.00      124.34     75.72 o 
 -16   6  23     1179.93     1182.80     86.04 o 
 -14   6  23      157.86      262.32     63.74 o 
 -12   6  23     7413.49     7292.35    350.49 o 
 -10   6  23        3.48       -8.60     68.68 o 
  -8   6  23     5179.79     5198.21    214.65 o 
  -6   6  23      251.38       90.52     96.96 o 
  -4   6  23      249.48      211.11     65.22 o 
 -36   0  24    14331.13    12811.95    817.82 o 
 -34   0  24     8288.84     6972.21    357.45 o 
 -32   0  24      792.96      756.90    115.15 o 
 -30   0  24     2715.46     2652.20    204.64 o 
 -28   0  24      647.11      638.10    100.19 o 
 -26   0  24     3904.05     4453.20    204.77 o 
 -24   0  24     4334.84     5021.87    202.76 o 
 -22   0  24     6010.04     6160.77    237.50 o 
 -20   0  24    27509.05    30343.26    967.02 o 
 -18   0  24    47633.14    47810.30   1506.37 o 
 -16   0  24     2627.74     3206.21    159.89 o 
 -14   0  24     7926.57     7827.73    384.82 o 
 -12   0  24       32.13      117.01     93.25 o 
 -10   0  24     1344.15     2117.58    133.40 o 
  -8   0  24        4.65      183.79    110.51 o 
  -6   0  24    33423.39    36620.29   1191.50 o 
  -4   0  24    22625.58    24116.99    795.67 o 
  -2   0  24      312.27      379.57    104.14 o 
   0   0  24        9.65      -59.66     93.98 o 
   2   0  24     2942.58     2863.80    155.67 o 
   4   0  24     4736.92     5113.11    205.70 o 
   6   0  24     1876.53     1371.88    114.25 o 
   8   0  24     2849.41     2754.45    208.53 o 
  10   0  24     3704.86     3771.36    222.47 o 
  12   0  24      355.28      176.12    103.25 o 
 -35   1  24      307.25      335.55     65.60 o 
 -33   1  24      571.01      590.26     76.92 o 
 -31   1  24      864.30      882.28     61.36 o 
 -29   1  24     6539.54     6629.07    202.18 o 
 -27   1  24     2674.97     2559.34    124.10 o 
 -25   1  24     1124.43     1271.33     97.08 o 
 -23   1  24     2448.92     2536.90    111.73 o 
 -21   1  24      100.10      165.20     65.03 o 
 -19   1  24        2.17       41.50     64.76 o 
 -17   1  24     3418.41     3240.92    111.76 o 
 -15   1  24     1056.78     1178.40     72.80 o 
 -13   1  24      894.00     1205.39     75.93 o 
 -11   1  24     3160.45     3069.41    118.43 o 
  -9   1  24      526.05      457.48     68.23 o 
  -7   1  24      161.51      224.81     67.34 o 
  -5   1  24     4735.21     4898.64    155.91 o 
  -3   1  24     7711.56     7491.11    251.77 o 
  -1   1  24      153.95      408.22     86.85 o 
   1   1  24     3496.54     3746.01    190.31 o 
   3   1  24     1718.43     1816.73    119.15 o 
   5   1  24        8.96       27.84     82.21 o 
   7   1  24       35.45       42.90     63.88 o 
   9   1  24        9.76      -54.23     55.46 o 
  11   1  24        4.35      -32.85     45.62 o 
  13   1  24       28.42       30.68    169.82 o 
 -34   2  24      965.04     1021.18     74.14 o 
 -32   2  24      467.38      447.85     60.13 o 
 -30   2  24       43.95       71.16     62.24 o 
 -28   2  24      761.06     1075.14     79.52 o 
 -26   2  24     1705.76     1722.31     92.86 o 
 -24   2  24     2656.20     2871.53    122.24 o 
 -22   2  24     2946.70     3221.02    131.00 o 
 -20   2  24     2809.61     2954.86    107.75 o 
 -18   2  24      129.79      131.60     60.58 o 
 -16   2  24     2054.35     1933.87     88.78 o 
 -14   2  24     4972.07     5512.21    171.08 o 
 -12   2  24    17787.62    18255.60    455.72 o 
 -10   2  24      117.86      334.08     73.82 o 
  -8   2  24       82.93      133.29     74.58 o 
  -6   2  24    11094.80    11671.60    335.99 o 
  -4   2  24      271.88      492.42     91.73 o 
  -2   2  24     2519.52     2522.59    122.09 o 
   0   2  24     4053.79     4014.59    172.12 o 
   2   2  24    13667.48    14466.95    399.84 o 
   4   2  24     5384.31     5843.70    187.70 o 
   6   2  24       17.75      121.73     81.63 o 
   8   2  24      375.59      506.96     81.99 o 
  10   2  24     2709.82     2334.35    160.64 o 
  12   2  24      313.99      212.62     58.83 o 
 -33   3  24     1473.76     1253.18     62.10 o 
 -31   3  24        1.28      148.58     46.28 o 
 -29   3  24     1915.58     2093.20     87.49 o 
 -27   3  24      433.08      343.85     63.17 o 
 -25   3  24     2386.29     2768.23    114.07 o 
 -23   3  24     2209.45     2200.64    106.41 o 
 -21   3  24     2987.04     3057.84    116.47 o 
 -19   3  24       75.82       66.99     61.67 o 
 -17   3  24      124.28       74.68     64.85 o 
 -15   3  24    12454.61    12924.03    360.98 o 
 -13   3  24     3314.19     3259.06    121.99 o 
 -11   3  24     6953.78     7296.98    204.99 o 
  -9   3  24     2141.74     2058.11     95.32 o 
  -7   3  24     2277.85     2209.28    140.84 o 
  -5   3  24      207.35      318.04     79.81 o 
  -3   3  24       61.58      253.97     78.09 o 
  -1   3  24     2264.52     2755.91    124.89 o 
   1   3  24     2292.54     2508.47    120.48 o 
   3   3  24       41.87       89.60     67.61 o 
   5   3  24      203.50      209.33     59.94 o 
   7   3  24      845.06      831.08     92.01 o 
   9   3  24     1460.90     1138.89     76.82 o 
 -30   4  24      615.95      703.60    105.78 o 
 -28   4  24     6036.61     5635.77    165.95 o 
 -26   4  24     2681.45     2501.59     85.49 o 
 -24   4  24       18.41        1.38     49.80 o 
 -22   4  24       47.72       69.57     53.23 o 
 -20   4  24       61.70       85.95     50.80 o 
 -18   4  24       10.98      -51.87     51.87 o 
 -16   4  24      587.43      650.80     65.17 o 
 -14   4  24     3351.15     3593.98    131.47 o 
 -12   4  24     4762.81     5218.31    169.55 o 
 -10   4  24        2.91      106.55     65.05 o 
  -8   4  24      137.93        2.03     61.63 o 
  -6   4  24      167.71      152.40     57.82 o 
  -4   4  24     1481.22     1841.06     79.72 o 
  -2   4  24      163.30      123.51     57.35 o 
   0   4  24       16.19       72.40     52.10 o 
   2   4  24     1279.60     1483.95     85.32 o 
   4   4  24      297.39      313.49     58.81 o 
   6   4  24      594.51      449.63     63.13 o 
 -25   5  24      272.35       66.99    101.26 o 
 -23   5  24        3.28       39.79     56.91 o 
 -21   5  24     1301.58     1132.69     90.00 o 
 -19   5  24      644.94      923.71     63.39 o 
 -17   5  24     7188.02     6581.00    310.75 o 
 -15   5  24       65.65      163.87     58.28 o 
 -13   5  24       15.19       18.12     57.83 o 
 -11   5  24     1273.97     1187.49     82.10 o 
  -9   5  24        1.74        1.58     55.13 o 
  -7   5  24     9165.94     8904.56    283.07 o 
  -5   5  24     1597.89     1463.24    116.95 o 
  -3   5  24     2574.83     2423.17     95.99 o 
  -1   5  24      545.75      690.98     56.38 o 
   1   5  24     1317.65     1192.34     99.39 o 
 -12   6  24      163.66     -109.90    154.83 o 
 -35   1  25       12.07       69.40     66.40 o 
 -33   1  25      325.71      276.59     53.96 o 
 -31   1  25      476.54      604.21     69.25 o 
 -29   1  25      562.30      637.32     70.16 o 
 -27   1  25     4784.27     4856.94    159.41 o 
 -25   1  25     9974.29    10680.33    309.79 o 
 -23   1  25     1008.56     1079.90     91.88 o 
 -21   1  25      265.88      319.17     83.01 o 
 -19   1  25     5429.01     5825.98    181.30 o 
 -17   1  25      304.22      268.69     59.14 o 
 -15   1  25     1365.80     1651.42     84.02 o 
 -13   1  25      209.78      295.74     68.99 o 
 -11   1  25     2350.08     2608.24    126.22 o 
  -9   1  25     9344.54     9468.90    253.44 o 
  -7   1  25     1393.65     1213.35     87.51 o 
  -5   1  25      716.65     1062.92     82.74 o 
  -3   1  25     2809.11     2707.71    134.34 o 
  -1   1  25     3364.51     3590.22    196.28 o 
   1   1  25      175.07      177.77     77.62 o 
   3   1  25     4727.81     4920.36    156.21 o 
   5   1  25     1232.71      911.08    105.28 o 
   7   1  25      493.70      406.84     61.74 o 
   9   1  25      461.18      444.57     47.52 o 
  11   1  25     3437.12     2620.79    181.12 o 
 -34   2  25     3511.36     3276.68    126.25 o 
 -32   2  25        0.05       57.85     52.42 o 
 -30   2  25     1285.52     1234.23     81.26 o 
 -28   2  25     2112.01     2081.60     94.94 o 
 -26   2  25     2084.03     1976.06     99.21 o 
 -24   2  25      367.08      351.81     68.96 o 
 -22   2  25      389.09      428.91     68.89 o 
 -20   2  25     3884.36     3979.46    135.14 o 
 -18   2  25       33.88       59.99     61.35 o 
 -16   2  25      230.86      194.77     60.38 o 
 -14   2  25      209.46      194.09     71.46 o 
 -12   2  25     2416.50     2795.24    116.14 o 
 -10   2  25      978.75     1223.86    106.57 o 
  -8   2  25        1.77       38.82     65.77 o 
  -6   2  25      508.76      471.28     85.53 o 
  -4   2  25     1727.19     2078.51    111.35 o 
  -2   2  25      370.60      598.99     85.81 o 
   0   2  25       74.20       65.44     73.95 o 
   2   2  25      195.73      129.93     71.34 o 
   4   2  25     1985.91     2161.97    120.57 o 
   6   2  25        4.31       53.42     67.47 o 
   8   2  25      211.83      241.70     54.67 o 
  10   2  25     1061.30      726.92     74.27 o 
 -31   3  25     4646.65     3927.48    129.71 o 
 -29   3  25     1304.69     1246.12     64.76 o 
 -27   3  25       18.76       68.28     56.61 o 
 -25   3  25       93.29       35.85     63.54 o 
 -23   3  25      272.29      292.39     67.35 o 
 -21   3  25      228.36      340.22     62.37 o 
 -19   3  25     3691.43     3694.42    126.11 o 
 -17   3  25      893.37     1177.98     74.54 o 
 -15   3  25     5227.04     5467.71    177.47 o 
 -13   3  25      611.37      679.14     78.96 o 
 -11   3  25     1873.69     2242.88    108.81 o 
  -9   3  25      923.15     1015.00     91.15 o 
  -7   3  25      274.74      446.78     75.90 o 
  -5   3  25     1026.61     1234.12     89.79 o 
  -3   3  25        3.90      -14.59     72.24 o 
  -1   3  25      471.65      328.16     82.59 o 
   1   3  25     1918.17     2223.23    102.27 o 
   3   3  25     5191.94     4945.03    150.17 o 
   5   3  25      187.18      323.76     57.50 o 
   7   3  25      105.19       83.35     55.66 o 
 -28   4  25     9764.53     8841.64    268.27 o 
 -26   4  25      323.24      167.55     51.77 o 
 -24   4  25     2373.51     2029.92     94.93 o 
 -22   4  25     1626.95     1597.30     69.96 o 
 -20   4  25     2277.10     2196.15     84.06 o 
 -18   4  25      980.04     1204.62     64.44 o 
 -16   4  25     3288.27     3479.08    136.98 o 
 -14   4  25     1255.29     1341.58     85.10 o 
 -12   4  25     4263.63     4456.53    185.82 o 
 -10   4  25     1515.35     1899.03    101.38 o 
  -8   4  25     3789.03     3583.38    113.51 o 
  -6   4  25     1112.90     1174.35     73.46 o 
  -4   4  25      325.73      328.45     70.50 o 
  -2   4  25     1623.34     1575.80     76.90 o 
   0   4  25      174.54      285.80     61.46 o 
   2   4  25      863.90      975.18     66.42 o 
   4   4  25      215.40      148.76     59.65 o 
 -23   5  25      416.42      233.44    112.12 o 
 -21   5  25      268.70      359.07     80.50 o 
 -19   5  25      310.18      477.66     64.99 o 
 -17   5  25       49.12      101.47     53.09 o 
 -15   5  25      106.69      214.93     55.16 o 
 -13   5  25     2623.23     2438.89    107.74 o 
 -11   5  25     1525.14     1468.71     95.59 o 
  -9   5  25      186.96      199.12     72.26 o 
  -7   5  25     1863.70     1679.20     90.51 o 
  -5   5  25      145.69       69.08     73.52 o 
  -3   5  25     9603.83     9413.78    330.67 o 
  -1   5  25     4267.43     3519.31    288.98 o 
 -34   0  26      810.07      923.68    143.26 o 
 -32   0  26     3903.78     3751.61    217.24 o 
 -30   0  26     1847.70     2141.01    160.89 o 
 -28   0  26       65.56       69.25    113.70 o 
 -26   0  26      683.06     1062.22    104.21 o 
 -24   0  26     1237.63     1054.03    111.35 o 
 -22   0  26      247.97      179.57    101.36 o 
 -20   0  26     1403.53     1210.35    107.89 o 
 -18   0  26     3227.14     3374.11    152.10 o 
 -16   0  26      165.22      248.45     95.71 o 
 -14   0  26    20419.15    21474.93    705.01 o 
 -12   0  26      387.80     1102.95    247.44 o 
 -10   0  26    27737.93    28298.06   1063.39 o 
  -8   0  26     1223.42     1687.00    173.40 o 
  -6   0  26     3925.74     4353.38    190.92 o 
  -4   0  26       62.94       17.93     87.89 o 
  -2   0  26        6.55      -73.80     73.80 o 
   0   0  26     2309.03     1832.39    218.61 o 
   2   0  26      836.93      857.07    209.96 o 
   4   0  26     7621.06     8311.21    425.65 o 
   6   0  26     4212.55     4030.78    357.72 o 
   8   0  26     1574.40     1013.84    165.87 o 
 -33   1  26      797.26      860.68     75.31 o 
 -31   1  26      480.13      529.81     83.33 o 
 -29   1  26     3845.58     3558.84    111.95 o 
 -27   1  26      407.57      509.32     85.70 o 
 -25   1  26      815.15      999.36     77.97 o 
 -23   1  26      389.97      298.62     68.33 o 
 -21   1  26      846.64      656.00     72.74 o 
 -19   1  26      570.20      434.73     62.25 o 
 -17   1  26      314.90      302.16     56.25 o 
 -15   1  26     1390.28     1586.21     98.58 o 
 -13   1  26      936.69     1163.76     79.89 o 
 -11   1  26      163.16      210.64     65.82 o 
  -9   1  26     1517.65     1139.83     80.79 o 
  -7   1  26        8.16       41.61     70.84 o 
  -5   1  26      591.50      673.67     86.34 o 
  -3   1  26       25.52      182.38     78.42 o 
  -1   1  26        0.23       -3.80     73.35 o 
   1   1  26      199.77      226.52     63.80 o 
   3   1  26      624.72      525.32     64.06 o 
   5   1  26      115.77      244.15     57.25 o 
   7   1  26     2294.24     2274.65    128.82 o 
   9   1  26     2352.57     1961.94    203.07 o 
 -32   2  26     6409.03     6510.40    202.00 o 
 -30   2  26     3514.98     3130.32    147.25 o 
 -28   2  26       16.91       84.88     57.94 o 
 -26   2  26      317.08      352.25     66.06 o 
 -24   2  26     4309.50     4558.46    150.82 o 
 -22   2  26     1875.87     1869.24    105.69 o 
 -20   2  26     1291.27     1376.85     83.00 o 
 -18   2  26      301.11      515.75     64.85 o 
 -16   2  26    17877.32    19240.41    519.69 o 
 -14   2  26     2566.31     2872.73    124.57 o 
 -12   2  26      511.57      829.00     85.95 o 
 -10   2  26     6902.74     7621.70    215.38 o 
  -8   2  26      809.51      781.05     81.86 o 
  -6   2  26      302.73      271.37     69.68 o 
  -4   2  26     5132.61     4660.69    153.98 o 
  -2   2  26     1413.24     1564.74     95.96 o 
   0   2  26     1371.49     1174.39     82.17 o 
   2   2  26     4136.75     4464.71    156.99 o 
   4   2  26     2516.42     2533.55    109.10 o 
   6   2  26      291.80      274.63     52.15 o 
   8   2  26      621.89      459.12     67.28 o 
 -31   3  26      154.37      138.92     64.07 o 
 -29   3  26      144.59      184.54     42.75 o 
 -27   3  26      185.77      327.56     52.88 o 
 -25   3  26      310.81      211.35     56.33 o 
 -23   3  26       21.05      -12.68     58.72 o 
 -21   3  26       25.84       27.93     55.31 o 
 -19   3  26     1917.80     2035.97     89.19 o 
 -17   3  26      293.92      450.20     69.89 o 
 -15   3  26     7782.36     7640.01    226.94 o 
 -13   3  26      336.37      681.04     74.19 o 
 -11   3  26     3847.45     3997.84    146.76 o 
  -9   3  26     7334.21     7378.62    213.51 o 
  -7   3  26      377.35      493.05    133.97 o 
  -5   3  26     5817.75     5728.83    173.58 o 
  -3   3  26      607.48      645.76     72.34 o 
  -1   3  26      960.51      923.95     72.99 o 
   1   3  26     1030.92      918.01     68.42 o 
   3   3  26      445.55      514.25     59.95 o 
   5   3  26        4.34       28.44     50.54 o 
 -26   4  26       52.02       72.74     55.89 o 
 -24   4  26       31.17      101.96     49.76 o 
 -22   4  26       60.13       33.43     39.82 o 
 -20   4  26       13.57       -1.48     44.05 o 
 -18   4  26     6332.72     6625.03    191.27 o 
 -16   4  26      414.09      590.17     60.91 o 
 -14   4  26       37.79      -27.10     60.86 o 
 -12   4  26        6.15       -4.13     63.05 o 
 -10   4  26      210.35      281.24     67.22 o 
  -8   4  26      923.19      931.98     66.72 o 
  -6   4  26       12.45       79.32     54.26 o 
  -4   4  26      490.52      645.28     59.40 o 
  -2   4  26     5961.17     5924.29    201.38 o 
   0   4  26     1266.02     1360.43     77.20 o 
   2   4  26       43.78      126.14     60.77 o 
 -19   5  26      317.78      281.51     87.16 o 
 -17   5  26       42.13       -0.21     81.99 o 
 -15   5  26        2.42      -37.64     60.14 o 
 -13   5  26     3536.76     3684.85    171.20 o 
 -11   5  26      171.62      146.85     60.44 o 
  -9   5  26      952.93      808.96     72.22 o 
  -7   5  26      706.85      815.33     94.37 o 
  -5   5  26     1382.01     1446.52    114.32 o 
 -33   1  27      696.24      619.60     79.30 o 
 -31   1  27     3285.87     2882.09    112.62 o 
 -29   1  27     3162.76     3166.63    126.36 o 
 -27   1  27      503.17      488.59     49.17 o 
 -25   1  27      178.59      225.50     56.28 o 
 -23   1  27     3555.96     3683.94    139.14 o 
 -21   1  27      305.35      409.40     68.13 o 
 -19   1  27      116.05      146.54     60.63 o 
 -17   1  27     1402.73     1577.82     97.74 o 
 -15   1  27      838.94     1038.71     90.87 o 
 -13   1  27     1495.72     1572.03     81.53 o 
 -11   1  27      820.59      902.77     84.07 o 
  -9   1  27      627.34      617.57     84.48 o 
  -7   1  27      920.31     1081.24    101.64 o 
  -5   1  27      449.79      655.79    120.85 o 
  -3   1  27     1604.25     2089.30    106.57 o 
  -1   1  27     5192.20     4855.07    151.68 o 
   1   1  27      225.74      200.73     54.36 o 
   3   1  27      266.02      236.57     46.70 o 
   5   1  27     1617.12     1501.85    105.92 o 
   7   1  27      455.58      235.76     66.29 o 
 -32   2  27       21.44      -33.96     65.10 o 
 -30   2  27     3208.84     3220.60    121.91 o 
 -28   2  27      833.99      802.27     62.31 o 
 -26   2  27      548.99      482.98     60.08 o 
 -24   2  27     1606.89     1750.55     78.64 o 
 -22   2  27     2200.97     2485.70    107.07 o 
 -20   2  27     2063.38     2238.36    100.20 o 
 -18   2  27     1410.25     1618.93     90.50 o 
 -16   2  27      223.25      306.33     72.17 o 
 -14   2  27      380.08      467.58     73.10 o 
 -12   2  27      496.21      344.18     72.04 o 
 -10   2  27     5063.42     6059.78    179.19 o 
  -8   2  27     2103.03     1586.15     96.93 o 
  -6   2  27     1325.27     1072.04     82.79 o 
  -4   2  27      295.07      349.70     65.22 o 
  -2   2  27       48.66       38.19     59.97 o 
   0   2  27     2434.02     2345.89    108.33 o 
   2   2  27      149.96      191.07     57.43 o 
   4   2  27     1816.97     1791.42    102.38 o 
   6   2  27     2354.25     1940.97    115.42 o 
 -29   3  27       59.39       75.64     51.57 o 
 -27   3  27      749.60      687.31     53.68 o 
 -25   3  27     1690.99     1669.34     78.63 o 
 -23   3  27     9359.84     9580.06    261.67 o 
 -21   3  27     8116.83     8425.30    242.85 o 
 -19   3  27      616.70      514.35     65.88 o 
 -17   3  27     1498.69     1713.27     88.69 o 
 -15   3  27     2088.48     2043.90     97.44 o 
 -13   3  27      287.83      294.00     70.98 o 
 -11   3  27      615.85      799.02     83.07 o 
  -9   3  27     1401.58     1869.37    126.15 o 
  -7   3  27     2027.27     1959.57    101.39 o 
  -5   3  27      639.30      954.28     91.06 o 
  -3   3  27      255.73      205.70     53.72 o 
  -1   3  27     1395.38     1651.71     88.15 o 
   1   3  27      514.51      419.18     47.70 o 
   3   3  27      117.11       35.90     46.00 o 
 -24   4  27     2024.23     1950.59    108.49 o 
 -22   4  27      769.69      651.91     68.38 o 
 -20   4  27      481.80      422.25     46.78 o 
 -18   4  27     2134.61     2044.00     97.81 o 
 -16   4  27      180.49      263.00     49.59 o 
 -14   4  27     5162.39     5513.66    197.72 o 
 -12   4  27        5.86      109.66     71.53 o 
 -10   4  27      215.66       67.13     53.76 o 
  -8   4  27      858.46      800.57     57.28 o 
  -6   4  27      210.99      259.58     35.69 o 
  -4   4  27     2515.24     2470.49     95.27 o 
  -2   4  27      842.69      827.71     59.72 o 
 -13   5  27       82.82      121.41     80.37 o 
 -32   0  28       98.41       32.53    115.50 o 
 -30   0  28     3732.24     3443.26    261.62 o 
 -28   0  28    12165.93    11043.85    564.43 o 
 -26   0  28     1247.75     1157.71    129.87 o 
 -24   0  28     2100.46     1939.96    227.15 o 
 -22   0  28      974.31      949.96    135.14 o 
 -20   0  28      151.96       89.71     80.63 o 
 -18   0  28      320.01      286.02    115.89 o 
 -16   0  28      193.31       67.17    111.98 o 
 -14   0  28        6.02      117.61     87.31 o 
 -12   0  28      222.32      330.91     97.91 o 
 -10   0  28      607.56      938.09    119.57 o 
  -8   0  28     3984.69     3159.14    178.15 o 
  -6   0  28     3894.97     3740.02    281.62 o 
  -4   0  28      185.28      110.46     85.13 o 
  -2   0  28     2990.04     3528.92    235.26 o 
   0   0  28     7305.10     7757.67    395.73 o 
   2   0  28      215.27      228.11    101.01 o 
   4   0  28     1262.84      883.30    109.18 o 
   6   0  28      739.38      365.25    116.16 o 
 -31   1  28     2500.96     2488.00    163.47 o 
 -29   1  28      250.49      178.42     58.38 o 
 -27   1  28     4275.25     4192.45    156.51 o 
 -25   1  28      441.24      346.40     63.64 o 
 -23   1  28      121.77      156.85     50.65 o 
 -21   1  28     2456.31     2219.09     93.12 o 
 -19   1  28      222.18      205.69     61.21 o 
 -17   1  28     1496.43     1824.33    109.77 o 
 -15   1  28      134.93       -6.18     70.13 o 
 -13   1  28     1943.70     2473.72    124.20 o 
 -11   1  28     4182.14     3689.31    150.98 o 
  -9   1  28     6063.40     6410.55    198.47 o 
  -7   1  28      320.08      197.03     70.66 o 
  -5   1  28     7304.16     6883.20    207.58 o 
  -3   1  28     3243.31     3096.73    117.96 o 
  -1   1  28     2545.08     2212.33    101.88 o 
   1   1  28      828.90      738.86     78.47 o 
   3   1  28      111.99       71.15     75.05 o 
   5   1  28      139.72      170.58     65.75 o 
 -30   2  28     1850.80     1837.98    103.86 o 
 -28   2  28       69.01       93.01     39.92 o 
 -26   2  28      679.87      757.48     61.13 o 
 -24   2  28      610.27      727.85     61.05 o 
 -22   2  28     6938.65     7344.87    261.19 o 
 -20   2  28     7352.77     7713.03    273.93 o 
 -18   2  28     1285.23     1691.20     87.18 o 
 -16   2  28      522.23     1087.45     97.63 o 
 -14   2  28    15192.40    14992.05    444.00 o 
 -12   2  28      199.22      437.19     89.93 o 
 -10   2  28       56.55       45.06     58.50 o 
  -8   2  28     4823.47     5465.40    161.75 o 
  -6   2  28       16.00       71.91     56.82 o 
  -4   2  28     1032.88     1097.41    114.54 o 
  -2   2  28      245.67      259.25     70.10 o 
   0   2  28     2094.76     2031.87    103.52 o 
   2   2  28      815.78      792.87     64.16 o 
   4   2  28        6.05      -66.95     81.17 o 
 -27   3  28      381.79      318.76     46.44 o 
 -25   3  28        6.80       30.06     40.87 o 
 -23   3  28       27.42      -11.31     44.59 o 
 -21   3  28       35.04      -54.34     56.02 o 
 -19   3  28      513.65      418.15     56.97 o 
 -17   3  28     1927.06     2021.66     93.22 o 
 -15   3  28      613.94      800.63     73.29 o 
 -13   3  28     6050.45     6100.22    200.12 o 
 -11   3  28        4.55       24.55     62.01 o 
  -9   3  28     1217.10     1427.64     80.67 o 
  -7   3  28     3135.78     3155.59    133.58 o 
  -5   3  28     1705.53     1863.91     86.59 o 
  -3   3  28       71.88       60.90     45.71 o 
  -1   3  28      258.60      302.01     53.75 o 
   1   3  28      266.32      197.08     50.00 o 
 -22   4  28     1674.44     1638.22    107.86 o 
 -20   4  28     1300.40     1264.35     82.95 o 
 -18   4  28      280.09      279.73     52.61 o 
 -16   4  28     1436.60     1524.14     77.41 o 
 -14   4  28      224.55      217.08     36.61 o 
 -12   4  28       78.50       64.62     52.50 o 
 -10   4  28      757.10      706.06     60.90 o 
  -8   4  28     3275.74     3218.06    117.38 o 
  -6   4  28     4361.52     4107.89    157.52 o 
  -4   4  28      136.17      103.23     97.75 o 
 -29   1  29      101.00       71.79     66.66 o 
 -27   1  29     1119.18     1094.92     69.54 o 
 -25   1  29      117.44      112.43     52.50 o 
 -23   1  29       22.38       43.98     52.27 o 
 -21   1  29     5458.44     5353.57    192.61 o 
 -19   1  29     4602.58     4492.31    333.82 o 
 -17   1  29       10.75      -27.55     52.71 o 
 -15   1  29       93.10      127.22     75.77 o 
 -13   1  29     1576.49     1852.28    112.89 o 
 -11   1  29      649.80      385.50     69.84 o 
  -9   1  29      171.93      248.74     57.63 o 
  -7   1  29      688.79      769.09     60.54 o 
  -5   1  29      182.82      184.10     62.78 o 
  -3   1  29      188.83      241.42     65.95 o 
  -1   1  29     2163.96     1954.20     96.83 o 
   1   1  29     1935.88     1722.91    121.45 o 
   3   1  29        4.34       45.83     88.14 o 
 -28   2  29      124.81      117.50     57.85 o 
 -26   2  29      215.81      279.18     55.13 o 
 -24   2  29      201.24      231.25     72.56 o 
 -22   2  29       48.05      169.79     70.91 o 
 -20   2  29     3361.26     2722.93    122.87 o 
 -18   2  29      206.97      391.93     58.57 o 
 -16   2  29     6820.44     8092.80    231.33 o 
 -14   2  29     2965.66     2945.94    186.84 o 
 -12   2  29      322.91      311.27     70.31 o 
 -10   2  29      922.87     1021.45    134.58 o 
  -8   2  29        4.11       28.14     58.41 o 
  -6   2  29      463.34      556.44     61.95 o 
  -4   2  29     3177.44     3208.03    114.85 o 
  -2   2  29       14.03       59.01     46.59 o 
   0   2  29     3564.86     2862.28    134.97 o 
 -25   3  29      239.00      133.03     67.09 o 
 -23   3  29        4.41       96.77     44.34 o 
 -21   3  29       74.48      -14.34     49.75 o 
 -19   3  29       15.54        8.67     47.98 o 
 -17   3  29      171.39      218.95     51.19 o 
 -15   3  29     3033.06     3523.19    141.74 o 
 -13   3  29     9184.75     8942.36    298.67 o 
 -11   3  29      766.34      838.27     87.02 o 
  -9   3  29      114.65      130.60     52.16 o 
  -7   3  29      735.13      796.87     59.61 o 
  -5   3  29      107.40      186.18     44.64 o 
  -3   3  29      572.92      671.19     54.70 o 
 -16   4  29      360.13      654.76     66.17 o 
 -14   4  29       79.61       26.07     60.79 o 
 -12   4  29     1390.31     1292.49     89.02 o 
 -10   4  29      132.16      186.72     72.46 o 
 -28   0  30       66.97      494.78     88.09 o 
 -26   0  30    10304.61     8492.91    643.51 o 
 -24   0  30     1710.56     1364.01    358.06 o 
 -22   0  30       28.14       51.72    144.73 o 
 -20   0  30     2454.72     3255.08    278.63 o 
 -18   0  30      853.68     1018.59    184.09 o 
 -16   0  30      186.28      229.14    164.67 o 
 -14   0  30      595.04      499.60    194.15 o 
 -12   0  30      164.49       23.72    100.75 o 
 -10   0  30     1961.56     2046.06    165.00 o 
  -8   0  30      319.38      283.06    105.91 o 
  -6   0  30     3339.21     3644.94    309.46 o 
  -4   0  30     9366.43     8262.97    408.59 o 
  -2   0  30     2679.65     2615.25    168.25 o 
   0   0  30      158.54      -92.76    115.30 o 
 -27   1  30     3243.03     2851.00    266.24 o 
 -25   1  30     2633.61     2546.12    114.35 o 
 -23   1  30       41.26       89.79     65.75 o 
 -21   1  30     1212.38     1051.16    189.88 o 
 -19   1  30      274.28      486.10     83.61 o 
 -17   1  30     2824.92     2946.43    147.86 o 
 -15   1  30     3144.04     3538.54    373.50 o 
 -13   1  30      464.70      610.62    130.90 o 
 -11   1  30     2836.47     2624.49    113.40 o 
  -9   1  30      482.05      495.39     60.16 o 
  -7   1  30     1378.53     1126.44     76.86 o 
  -5   1  30     4175.11     4332.02    153.51 o 
  -3   1  30      641.10      380.32     87.36 o 
  -1   1  30       58.80      120.93     72.61 o 
 -26   2  30      943.57     1173.74     94.65 o 
 -24   2  30        0.17       61.23     69.77 o 
 -22   2  30      381.37      589.60     85.86 o 
 -20   2  30     2893.14     2781.42    149.02 o 
 -18   2  30       94.43      179.59     55.43 o 
 -16   2  30      503.83      549.56     70.92 o 
 -14   2  30      949.78     1027.16     93.63 o 
 -12   2  30     6218.24     6514.00    271.37 o 
 -10   2  30       76.59       94.31     58.68 o 
  -8   2  30     2721.47     2563.35    107.25 o 
  -6   2  30      282.64      431.23     48.92 o 
  -4   2  30     2787.83     2741.10    146.69 o 
  -2   2  30     1032.56     1036.61    131.66 o 
 -21   3  30     1294.31     1231.90     95.36 o 
 -19   3  30        9.26       88.71     59.50 o 
 -17   3  30      582.28      638.82     53.13 o 
 -15   3  30      274.57      303.36     73.63 o 
 -13   3  30      624.53      614.65     61.87 o 
 -11   3  30      257.32      268.58     58.82 o 
  -9   3  30     1721.35     1741.14     84.91 o 
  -7   3  30      162.31      258.42     55.25 o 
 -25   1  31     5237.18     5089.50    364.68 o 
 -23   1  31     2083.29     2040.64    349.09 o 
 -21   1  31      434.19      708.93    156.46 o 
 -19   1  31      351.69      297.63     85.83 o 
 -17   1  31     1764.75     1857.17    137.71 o 
 -15   1  31      924.96      942.28     81.87 o 
 -13   1  31      102.08       90.45     61.65 o 
 -11   1  31     7179.86     7158.58    254.06 o 
  -9   1  31     1775.04     1753.91    100.09 o 
  -7   1  31      421.28      260.71     52.48 o 
  -5   1  31     1556.71     1530.88    113.15 o 
 -22   2  31      825.73      981.32     87.91 o 
 -20   2  31      384.30      336.44     77.50 o 
 -18   2  31      300.92      457.53     73.37 o 
 -16   2  31        2.08      128.81     84.35 o 
 -14   2  31       89.46       69.98     91.75 o 
 -12   2  31       52.16      -14.84     74.13 o 
 -10   2  31     2285.84     2461.14    118.61 o 
  -8   2  31      516.86      727.02    101.69 o 
  -6   2  31     1568.45     1149.16    130.50 o 
 -20   0  32     2806.52     2002.41    191.84 o 
 -18   0  32     1119.09      893.88    141.64 o 
 -12   0  32     1215.18     1019.76    147.07 o 
 -10   0  32     9283.19     7982.88    589.01 o 
  -8   0  32     7831.63     5959.66    452.97 o 
 -21   1  32     3917.40     3892.35    299.80 o 
 -19   1  32       87.17      139.52    140.08 o 
 -17   1  32     1261.40     1059.10    169.35 o 
 -15   1  32      236.21      271.91    145.21 o 
 -13   1  32      526.37      625.15     88.83 o 
 -11   1  32      122.16      178.57     99.66 o 
  -9   1  32        3.52       60.82     90.64 o 
                                                 
